# Supplementary material for: Identification of novel molecular subtypes and construction of a prognostic signature via multi-omics analysis and machine learning in lung adenocarcinoma
Source: Front Oncol. 2025 Jul 21;15:1590216. doi: 10.3389/fonc.2025.1590216 (PMC12320504; doi:10.3389/fonc.2025.1590216)
Supplement: Supplementary file 2 [file Presentation1.zip]

Archive with 10 entries (10 files):
- supplementary files/Supplementary Table 10.xlsx
- supplementary files/Supplementary Table 11.xlsx
- supplementary files/Supplementary Table 2.xlsx
- supplementary files/Supplementary Table 3.xlsx
- supplementary files/Supplementary Table 4.xlsx
- supplementary files/Supplementary Table 5.xlsx
- supplementary files/Supplementary Table 6.xlsx
- supplementary files/Supplementary Table 7.xlsx
- supplementary files/Supplementary Table 8.xlsx
- supplementary files/Supplementary Table 9.xlsx
