# Supplementary material for: Identification of novel molecular subtypes and construction of a prognostic signature via multi-omics analysis and machine learning in lung adenocarcinoma
Source: Front Oncol. 2025 Jul 21;15:1590216. doi: 10.3389/fonc.2025.1590216 (PMC12320504; doi:10.3389/fonc.2025.1590216)
Supplement: Supplementary file 2 [file Presentation1.zip › supplementary files/Supplementary Table 10.xlsx]

## Sheet: Sheet1
Supplementary Table 9. C-index of MO-MLPS and 49 published prognostic signatures in LUAD.
Signature	C-index	Standard Error	Number	Cohort	method
Al-Dherasi_signature.TCGA	0.650397	0.0270846	383	TCGA	Al-Dherasi_signature
Al-Dherasi_signature.GSE30219	0.644355	0.0484385	83	GSE30219	Al-Dherasi_signature
Al-Dherasi_signature.GSE31210	0.608256	0.0471468	226	GSE31210	Al-Dherasi_signature
Al-Dherasi_signature.GSE37745	0.61854	0.0354276	105	GSE37745	Al-Dherasi_signature
Al-Dherasi_signature.GSE42127	0.652361	0.0404104	130	GSE42127	Al-Dherasi_signature
Al-Dherasi_signature.GSE50081	0.613233	0.0430089	128	GSE50081	Al-Dherasi_signature
Al-Dherasi_signature.GSE72094	0.617722	0.0291797	386	GSE72094	Al-Dherasi_signature
Al-Dherasi_signature.MetaCohort	0.619498	0.0163214	1058	MetaCohort	Al-Dherasi_signature
Bao_signature.TCGA	0.551372	0.0320883	383	TCGA	Bao_signature
Bao_signature.GSE30219	0.631415	0.0442675	83	GSE30219	Bao_signature
Bao_signature.GSE31210	0.633473	0.0390481	226	GSE31210	Bao_signature
Bao_signature.GSE37745	0.529532	0.033499	105	GSE37745	Bao_signature
Bao_signature.GSE42127	0.535868	0.0532067	130	GSE42127	Bao_signature
Bao_signature.GSE50081	0.484766	0.0421948	128	GSE50081	Bao_signature
Bao_signature.GSE72094	0.540603	0.0313575	386	GSE72094	Bao_signature
Bao_signature.MetaCohort	0.531527	0.0168875	1058	MetaCohort	Bao_signature
Chen-YQ_signature.TCGA	0.624473	0.0261816	383	TCGA	Chen-YQ_signature
Chen-YQ_signature.GSE30219	0.572959	0.051178	83	GSE30219	Chen-YQ_signature
Chen-YQ_signature.GSE31210	0.562962	0.0514062	226	GSE31210	Chen-YQ_signature
Chen-YQ_signature.GSE37745	0.562961	0.0356201	105	GSE37745	Chen-YQ_signature
Chen-YQ_signature.GSE42127	0.619865	0.0446338	130	GSE42127	Chen-YQ_signature
Chen-YQ_signature.GSE50081	0.585266	0.0438663	128	GSE50081	Chen-YQ_signature
Chen-YQ_signature.GSE72094	0.622856	0.0291372	386	GSE72094	Chen-YQ_signature
Chen-YQ_signature.MetaCohort	0.591189	0.0165679	1058	MetaCohort	Chen-YQ_signature
Chen-ZK_signature.TCGA	0.603067	0.0308757	383	TCGA	Chen-ZK_signature
Chen-ZK_signature.GSE30219	0.584114	0.0524712	83	GSE30219	Chen-ZK_signature
Chen-ZK_signature.GSE31210	0.583199	0.0463289	226	GSE31210	Chen-ZK_signature
Chen-ZK_signature.GSE37745	0.549221	0.0382401	105	GSE37745	Chen-ZK_signature
Chen-ZK_signature.GSE42127	0.549969	0.0548676	130	GSE42127	Chen-ZK_signature
Chen-ZK_signature.GSE50081	0.603683	0.0470888	128	GSE50081	Chen-ZK_signature
Chen-ZK_signature.GSE72094	0.604974	0.0308844	386	GSE72094	Chen-ZK_signature
Chen-ZK_signature.MetaCohort	0.53622	0.0182968	1058	MetaCohort	Chen-ZK_signature
Congkuan_signature.TCGA	0.643717	0.0285376	383	TCGA	Congkuan_signature
Congkuan_signature.GSE30219	0.685855	0.0476407	83	GSE30219	Congkuan_signature
Congkuan_signature.GSE31210	0.715548	0.0436113	226	GSE31210	Congkuan_signature
Congkuan_signature.GSE37745	0.552912	0.0340076	105	GSE37745	Congkuan_signature
Congkuan_signature.GSE42127	0.717045	0.0425092	130	GSE42127	Congkuan_signature
Congkuan_signature.GSE50081	0.631423	0.0374203	128	GSE50081	Congkuan_signature
Congkuan_signature.GSE72094	0.667738	0.0275386	386	GSE72094	Congkuan_signature
Congkuan_signature.MetaCohort	0.651836	0.0154981	1058	MetaCohort	Congkuan_signature
Feng-HX_signature.TCGA	0.611834	0.0309233	383	TCGA	Feng-HX_signature
Feng-HX_signature.GSE30219	0.581437	0.0536954	83	GSE30219	Feng-HX_signature
Feng-HX_signature.GSE31210	0.65885	0.0448668	226	GSE31210	Feng-HX_signature
Feng-HX_signature.GSE37745	0.59639	0.0389307	105	GSE37745	Feng-HX_signature
Feng-HX_signature.GSE42127	0.584917	0.0543725	130	GSE42127	Feng-HX_signature
Feng-HX_signature.GSE50081	0.583674	0.0459531	128	GSE50081	Feng-HX_signature
Feng-HX_signature.GSE72094	0.643917	0.0296403	386	GSE72094	Feng-HX_signature
Feng-HX_signature.MetaCohort	0.607767	0.0173011	1058	MetaCohort	Feng-HX_signature
Feng_signature.TCGA	0.611834	0.0309233	383	TCGA	Feng_signature
Feng_signature.GSE30219	0.581437	0.0536954	83	GSE30219	Feng_signature
Feng_signature.GSE31210	0.65885	0.0448668	226	GSE31210	Feng_signature
Feng_signature.GSE37745	0.59639	0.0389307	105	GSE37745	Feng_signature
Feng_signature.GSE42127	0.584917	0.0543725	130	GSE42127	Feng_signature
Feng_signature.GSE50081	0.583674	0.0459531	128	GSE50081	Feng_signature
Feng_signature.GSE72094	0.643917	0.0296403	386	GSE72094	Feng_signature
Feng_signature.MetaCohort	0.607784	0.0173012	1058	MetaCohort	Feng_signature
Guo-BZ_signature.TCGA	0.508635	0.0293057	383	TCGA	Guo-BZ_signature
Guo-BZ_signature.GSE30219	0.634538	0.0452338	83	GSE30219	Guo-BZ_signature
Guo-BZ_signature.GSE31210	0.768551	0.0331185	226	GSE31210	Guo-BZ_signature
Guo-BZ_signature.GSE37745	0.521534	0.0382264	105	GSE37745	Guo-BZ_signature
Guo-BZ_signature.GSE42127	0.540773	0.0486781	130	GSE42127	Guo-BZ_signature
Guo-BZ_signature.GSE50081	0.551842	0.0399098	128	GSE50081	Guo-BZ_signature
Guo-BZ_signature.GSE72094	0.576054	0.0295329	386	GSE72094	Guo-BZ_signature
Guo-BZ_signature.MetaCohort	0.581083	0.0159761	1058	MetaCohort	Guo-BZ_signature
Guo_signature.TCGA	0.582913	0.0306577	383	TCGA	Guo_signature
Guo_signature.GSE30219	0.64971	0.04218	83	GSE30219	Guo_signature
Guo_signature.GSE31210	0.726951	0.0364457	226	GSE31210	Guo_signature
Guo_signature.GSE37745	0.538351	0.0378681	105	GSE37745	Guo_signature
Guo_signature.GSE42127	0.56683	0.0516678	130	GSE42127	Guo_signature
Guo_signature.GSE50081	0.615507	0.0402134	128	GSE50081	Guo_signature
Guo_signature.GSE72094	0.665188	0.0304876	386	GSE72094	Guo_signature
Guo_signature.MetaCohort	0.624424	0.0164315	1058	MetaCohort	Guo_signature
Jiang_signature.TCGA	0.519907	0.0284319	383	TCGA	Jiang_signature
Jiang_signature.GSE30219	0.630522	0.04902	83	GSE30219	Jiang_signature
Jiang_signature.GSE31210	0.684227	0.044803	226	GSE31210	Jiang_signature
Jiang_signature.GSE37745	0.553117	0.0369257	105	GSE37745	Jiang_signature
Jiang_signature.GSE42127	0.674126	0.0463215	130	GSE42127	Jiang_signature
Jiang_signature.GSE50081	0.601637	0.0428737	128	GSE50081	Jiang_signature
Jiang_signature.GSE72094	0.532744	0.0293417	386	GSE72094	Jiang_signature
Jiang_signature.MetaCohort	0.586288	0.016495	1058	MetaCohort	Jiang_signature
Jinyou_signature.TCGA	0.565302	0.0272368	383	TCGA	Jinyou_signature
Jinyou_signature.GSE30219	0.53369	0.0487246	83	GSE30219	Jinyou_signature
Jinyou_signature.GSE31210	0.622551	0.0486096	226	GSE31210	Jinyou_signature
Jinyou_signature.GSE37745	0.54799	0.0331411	105	GSE37745	Jinyou_signature
Jinyou_signature.GSE42127	0.571735	0.0447037	130	GSE42127	Jinyou_signature
Jinyou_signature.GSE50081	0.50523	0.0438925	128	GSE50081	Jinyou_signature
Jinyou_signature.GSE72094	0.588034	0.0308015	386	GSE72094	Jinyou_signature
Jinyou_signature.MetaCohort	0.563199	0.0167711	1058	MetaCohort	Jinyou_signature
Li-L_signature.TCGA	0.632937	0.0295567	383	TCGA	Li-L_signature
Li-L_signature.GSE30219	0.619366	0.0471077	83	GSE30219	Li-L_signature
Li-L_signature.GSE31210	0.672342	0.0440863	226	GSE31210	Li-L_signature
Li-L_signature.GSE37745	0.554758	0.0355156	105	GSE37745	Li-L_signature
Li-L_signature.GSE42127	0.642244	0.0449511	130	GSE42127	Li-L_signature
Li-L_signature.GSE50081	0.635289	0.0435786	128	GSE50081	Li-L_signature
Li-L_signature.GSE72094	0.617024	0.0287191	386	GSE72094	Li-L_signature
Li-L_signature.MetaCohort	0.610132	0.0160981	1058	MetaCohort	Li-L_signature
Li-RX_signature.TCGA	0.570767	0.0268936	383	TCGA	Li-RX_signature
Li-RX_signature.GSE30219	0.625614	0.0475731	83	GSE30219	Li-RX_signature
Li-RX_signature.GSE31210	0.515259	0.052992	226	GSE31210	Li-RX_signature
Li-RX_signature.GSE37745	0.574446	0.0343744	105	GSE37745	Li-RX_signature
Li-RX_signature.GSE42127	0.506438	0.0472549	130	GSE42127	Li-RX_signature
Li-RX_signature.GSE50081	0.547522	0.0452719	128	GSE50081	Li-RX_signature
Li-RX_signature.GSE72094	0.529566	0.029262	386	GSE72094	Li-RX_signature
Li-RX_signature.MetaCohort	0.541387	0.0167675	1058	MetaCohort	Li-RX_signature
Li-XH_signature.TCGA	0.616047	0.027302	383	TCGA	Li-XH_signature
Li-XH_signature.GSE30219	0.528336	0.0450003	83	GSE30219	Li-XH_signature
Li-XH_signature.GSE31210	0.558786	0.0502697	226	GSE31210	Li-XH_signature
Li-XH_signature.GSE37745	0.526456	0.0385496	105	GSE37745	Li-XH_signature
Li-XH_signature.GSE42127	0.573881	0.0512922	130	GSE42127	Li-XH_signature
Li-XH_signature.GSE50081	0.607094	0.0482985	128	GSE50081	Li-XH_signature
Li-XH_signature.GSE72094	0.610143	0.0288971	386	GSE72094	Li-XH_signature
Li-XH_signature.MetaCohort	0.547444	0.0173872	1058	MetaCohort	Li-XH_signature
Li-XZ_signature.TCGA	0.616465	0.0278529	383	TCGA	Li-XZ_signature
Li-XZ_signature.GSE30219	0.637216	0.046641	83	GSE30219	Li-XZ_signature
Li-XZ_signature.GSE31210	0.602473	0.0506213	226	GSE31210	Li-XZ_signature
Li-XZ_signature.GSE37745	0.526251	0.0358368	105	GSE37745	Li-XZ_signature
Li-XZ_signature.GSE42127	0.545677	0.0507848	130	GSE42127	Li-XZ_signature
Li-XZ_signature.GSE50081	0.497044	0.0457975	128	GSE50081	Li-XZ_signature
Li-XZ_signature.GSE72094	0.624498	0.02958	386	GSE72094	Li-XZ_signature
Li-XZ_signature.MetaCohort	0.577878	0.0170998	1058	MetaCohort	Li-XZ_signature
Li-ZD_signature.TCGA	0.552207	0.0290566	383	TCGA	Li-ZD_signature
Li-ZD_signature.GSE30219	0.633646	0.0500584	83	GSE30219	Li-ZD_signature
Li-ZD_signature.GSE31210	0.731609	0.0397608	226	GSE31210	Li-ZD_signature
Li-ZD_signature.GSE37745	0.586957	0.0359523	105	GSE37745	Li-ZD_signature
Li-ZD_signature.GSE42127	0.639178	0.0487861	130	GSE42127	Li-ZD_signature
Li-ZD_signature.GSE50081	0.539563	0.043919	128	GSE50081	Li-ZD_signature
Li-ZD_signature.GSE72094	0.501345	0.0296662	386	GSE72094	Li-ZD_signature
Li-ZD_signature.MetaCohort	0.571252	0.0169715	1058	MetaCohort	Li-ZD_signature
Li_signature.TCGA	0.640452	0.0279488	383	TCGA	Li_signature
Li_signature.GSE30219	0.667113	0.0502122	83	GSE30219	Li_signature
Li_signature.GSE31210	0.698201	0.0417152	226	GSE31210	Li_signature
Li_signature.GSE37745	0.573626	0.0381899	105	GSE37745	Li_signature
Li_signature.GSE42127	0.607603	0.0519001	130	GSE42127	Li_signature
Li_signature.GSE50081	0.636653	0.0399156	128	GSE50081	Li_signature
Li_signature.GSE72094	0.58992	0.0288668	386	GSE72094	Li_signature
Li_signature.MetaCohort	0.613724	0.0166185	1058	MetaCohort	Li_signature
Luo-AY_signature.TCGA	0.657494	0.0294814	383	TCGA	Luo-AY_signature
Luo-AY_signature.GSE30219	0.678715	0.0452162	83	GSE30219	Luo-AY_signature
Luo-AY_signature.GSE31210	0.666881	0.0479283	226	GSE31210	Luo-AY_signature
Luo-AY_signature.GSE37745	0.584906	0.0333329	105	GSE37745	Luo-AY_signature
Luo-AY_signature.GSE42127	0.586757	0.0538462	130	GSE42127	Luo-AY_signature
Luo-AY_signature.GSE50081	0.562756	0.0422118	128	GSE50081	Luo-AY_signature
Luo-AY_signature.GSE72094	0.640669	0.0285355	386	GSE72094	Luo-AY_signature
Luo-AY_signature.MetaCohort	0.62119	0.0161425	1058	MetaCohort	Luo-AY_signature
Mo_signature.TCGA	0.569628	0.0309867	383	TCGA	Mo_signature
Mo_signature.GSE30219	0.72066	0.0385171	83	GSE30219	Mo_signature
Mo_signature.GSE31210	0.624639	0.0459276	226	GSE31210	Mo_signature
Mo_signature.GSE37745	0.551477	0.0340258	105	GSE37745	Mo_signature
Mo_signature.GSE42127	0.589516	0.0536503	130	GSE42127	Mo_signature
Mo_signature.GSE50081	0.608913	0.0398699	128	GSE50081	Mo_signature
Mo_signature.GSE72094	0.640949	0.0279197	386	GSE72094	Mo_signature
Mo_signature.MetaCohort	0.623206	0.0159009	1058	MetaCohort	Mo_signature
Pan_signature.TCGA	0.566061	0.0310798	383	TCGA	Pan_signature
Pan_signature.GSE30219	0.511825	0.0504132	83	GSE30219	Pan_signature
Pan_signature.GSE31210	0.568905	0.0502315	226	GSE31210	Pan_signature
Pan_signature.GSE37745	0.560705	0.0346064	105	GSE37745	Pan_signature
Pan_signature.GSE42127	0.542305	0.0557696	130	GSE42127	Pan_signature
Pan_signature.GSE50081	0.503183	0.0411909	128	GSE50081	Pan_signature
Pan_signature.GSE72094	0.534456	0.0315226	386	GSE72094	Pan_signature
Pan_signature.MetaCohort	0.526884	0.0169201	1058	MetaCohort	Pan_signature
Qin_signature.TCGA	0.652598	0.0268046	383	TCGA	Qin_signature
Qin_signature.GSE30219	0.691209	0.0443701	83	GSE30219	Qin_signature
Qin_signature.GSE31210	0.697398	0.0366437	226	GSE31210	Qin_signature
Qin_signature.GSE37745	0.602543	0.0361596	105	GSE37745	Qin_signature
Qin_signature.GSE42127	0.653587	0.046549	130	GSE42127	Qin_signature
Qin_signature.GSE50081	0.582083	0.0391658	128	GSE50081	Qin_signature
Qin_signature.GSE72094	0.626419	0.0290461	386	GSE72094	Qin_signature
Qin_signature.MetaCohort	0.626216	0.0157629	1058	MetaCohort	Qin_signature
Song-CK_signature.TCGA	0.612669	0.030496	383	TCGA	Song-CK_signature
Song-CK_signature.GSE30219	0.689424	0.0460163	83	GSE30219	Song-CK_signature
Song-CK_signature.GSE31210	0.652586	0.0445148	226	GSE31210	Song-CK_signature
Song-CK_signature.GSE37745	0.551272	0.0382884	105	GSE37745	Song-CK_signature
Song-CK_signature.GSE42127	0.564684	0.0495798	130	GSE42127	Song-CK_signature
Song-CK_signature.GSE50081	0.627331	0.0395004	128	GSE50081	Song-CK_signature
Song-CK_signature.GSE72094	0.61643	0.0285989	386	GSE72094	Song-CK_signature
Song-CK_signature.MetaCohort	0.609255	0.0163885	1058	MetaCohort	Song-CK_signature
Song-P_signature.TCGA	0.618666	0.0299861	383	TCGA	Song-P_signature
Song-P_signature.GSE30219	0.679161	0.0387323	83	GSE30219	Song-P_signature
Song-P_signature.GSE31210	0.574526	0.0524222	226	GSE31210	Song-P_signature
Song-P_signature.GSE37745	0.531993	0.0331279	105	GSE37745	Song-P_signature
Song-P_signature.GSE42127	0.561312	0.0503879	130	GSE42127	Song-P_signature
Song-P_signature.GSE50081	0.604366	0.0431605	128	GSE50081	Song-P_signature
Song-P_signature.GSE72094	0.544654	0.0306913	386	GSE72094	Song-P_signature
Song-P_signature.MetaCohort	0.562156	0.016599	1058	MetaCohort	Song-P_signature
Song-YQ_signature.TCGA	0.622272	0.0286494	383	TCGA	Song-YQ_signature
Song-YQ_signature.GSE30219	0.56805	0.051855	83	GSE30219	Song-YQ_signature
Song-YQ_signature.GSE31210	0.49727	0.0515191	226	GSE31210	Song-YQ_signature
Song-YQ_signature.GSE37745	0.52338	0.0362447	105	GSE37745	Song-YQ_signature
Song-YQ_signature.GSE42127	0.601778	0.0573615	130	GSE42127	Song-YQ_signature
Song-YQ_signature.GSE50081	0.623693	0.0409787	128	GSE50081	Song-YQ_signature
Song-YQ_signature.GSE72094	0.660124	0.0286113	386	GSE72094	Song-YQ_signature
Song-YQ_signature.MetaCohort	0.590328	0.0171159	1058	MetaCohort	Song-YQ_signature
Sun-L_signature.TCGA	0.609785	0.0302323	383	TCGA	Sun-L_signature
Sun-L_signature.GSE30219	0.511825	0.0495936	83	GSE30219	Sun-L_signature
Sun-L_signature.GSE31210	0.535978	0.0494621	226	GSE31210	Sun-L_signature
Sun-L_signature.GSE37745	0.533224	0.0351443	105	GSE37745	Sun-L_signature
Sun-L_signature.GSE42127	0.515941	0.0514695	130	GSE42127	Sun-L_signature
Sun-L_signature.GSE50081	0.608686	0.0385459	128	GSE50081	Sun-L_signature
Sun-L_signature.GSE72094	0.533268	0.0310398	386	GSE72094	Sun-L_signature
Sun-L_signature.MetaCohort	0.511806	0.0167305	1058	MetaCohort	Sun-L_signature
Sun_signature.TCGA	0.641971	0.0278857	383	TCGA	Sun_signature
Sun_signature.GSE30219	0.665774	0.0454257	83	GSE30219	Sun_signature
Sun_signature.GSE31210	0.696434	0.0422044	226	GSE31210	Sun_signature
Sun_signature.GSE37745	0.554963	0.036507	105	GSE37745	Sun_signature
Sun_signature.GSE42127	0.671061	0.0479064	130	GSE42127	Sun_signature
Sun_signature.GSE50081	0.548886	0.0428751	128	GSE50081	Sun_signature
Sun_signature.GSE72094	0.556041	0.031803	386	GSE72094	Sun_signature
Sun_signature.MetaCohort	0.591052	0.01712	1058	MetaCohort	Sun_signature
Tao_signature.TCGA	0.602459	0.0330367	383	TCGA	Tao_signature
Tao_signature.GSE30219	0.638108	0.0461935	83	GSE30219	Tao_signature
Tao_signature.GSE31210	0.517347	0.0496805	226	GSE31210	Tao_signature
Tao_signature.GSE37745	0.520098	0.0380266	105	GSE37745	Tao_signature
Tao_signature.GSE42127	0.530349	0.0517571	130	GSE42127	Tao_signature
Tao_signature.GSE50081	0.537972	0.0436418	128	GSE50081	Tao_signature
Tao_signature.GSE72094	0.53002	0.0312997	386	GSE72094	Tao_signature
Tao_signature.MetaCohort	0.518935	0.0174358	1058	MetaCohort	Tao_signature
Tu_signature.TCGA	0.648005	0.0292736	383	TCGA	Tu_signature
Tu_signature.GSE30219	0.725123	0.0390228	83	GSE30219	Tu_signature
Tu_signature.GSE31210	0.672824	0.0467846	226	GSE31210	Tu_signature
Tu_signature.GSE37745	0.554348	0.0316446	105	GSE37745	Tu_signature
Tu_signature.GSE42127	0.610668	0.0476722	130	GSE42127	Tu_signature
Tu_signature.GSE50081	0.6005	0.0425066	128	GSE50081	Tu_signature
Tu_signature.GSE72094	0.61891	0.0273281	386	GSE72094	Tu_signature
Tu_signature.MetaCohort	0.614194	0.0153776	1058	MetaCohort	Tu_signature
Wang-S_signature.TCGA	0.606824	0.0288189	383	TCGA	Wang-S_signature
Wang-S_signature.GSE30219	0.547077	0.0490498	83	GSE30219	Wang-S_signature
Wang-S_signature.GSE31210	0.610665	0.0451961	226	GSE31210	Wang-S_signature
Wang-S_signature.GSE37745	0.505332	0.0399334	105	GSE37745	Wang-S_signature
Wang-S_signature.GSE42127	0.59718	0.0534709	130	GSE42127	Wang-S_signature
Wang-S_signature.GSE50081	0.50523	0.0459225	128	GSE50081	Wang-S_signature
Wang-S_signature.GSE72094	0.656701	0.027566	386	GSE72094	Wang-S_signature
Wang-S_signature.MetaCohort	0.585826	0.0172146	1058	MetaCohort	Wang-S_signature
Wang-SH_signature.TCGA	0.608494	0.0308862	383	TCGA	Wang-SH_signature
Wang-SH_signature.GSE30219	0.613565	0.0508706	83	GSE30219	Wang-SH_signature
Wang-SH_signature.GSE31210	0.598619	0.0492005	226	GSE31210	Wang-SH_signature
Wang-SH_signature.GSE37745	0.572806	0.0354531	105	GSE37745	Wang-SH_signature
Wang-SH_signature.GSE42127	0.572348	0.0490147	130	GSE42127	Wang-SH_signature
Wang-SH_signature.GSE50081	0.596407	0.0450141	128	GSE50081	Wang-SH_signature
Wang-SH_signature.GSE72094	0.610387	0.030872	386	GSE72094	Wang-SH_signature
Wang-SH_signature.MetaCohort	0.599815	0.0168757	1058	MetaCohort	Wang-SH_signature
Wang-XC_signature.TCGA	0.617034	0.0279238	383	TCGA	Wang-XC_signature
Wang-XC_signature.GSE30219	0.67336	0.0406036	83	GSE30219	Wang-XC_signature
Wang-XC_signature.GSE31210	0.494218	0.0570621	226	GSE31210	Wang-XC_signature
Wang-XC_signature.GSE37745	0.533839	0.0357022	105	GSE37745	Wang-XC_signature
Wang-XC_signature.GSE42127	0.557327	0.0467928	130	GSE42127	Wang-XC_signature
Wang-XC_signature.GSE50081	0.615052	0.0468987	128	GSE50081	Wang-XC_signature
Wang-XC_signature.GSE72094	0.613601	0.0291791	386	GSE72094	Wang-XC_signature
Wang-XC_signature.MetaCohort	0.570528	0.0175485	1058	MetaCohort	Wang-XC_signature
Wang-ZH_signature.TCGA	0.61749	0.0268205	383	TCGA	Wang-ZH_signature
Wang-ZH_signature.GSE30219	0.622044	0.05121	83	GSE30219	Wang-ZH_signature
Wang-ZH_signature.GSE31210	0.522968	0.0453087	226	GSE31210	Wang-ZH_signature
Wang-ZH_signature.GSE37745	0.515997	0.0378742	105	GSE37745	Wang-ZH_signature
Wang-ZH_signature.GSE42127	0.65512	0.0477866	130	GSE42127	Wang-ZH_signature
Wang-ZH_signature.GSE50081	0.598454	0.0423271	128	GSE50081	Wang-ZH_signature
Wang-ZH_signature.GSE72094	0.594565	0.0293192	386	GSE72094	Wang-ZH_signature
Wang-ZH_signature.MetaCohort	0.58144	0.0168934	1058	MetaCohort	Wang-ZH_signature
Wu-PC_signature.TCGA	0.599081	0.0293854	383	TCGA	Wu-PC_signature
Wu-PC_signature.GSE30219	0.732709	0.0410267	83	GSE30219	Wu-PC_signature
Wu-PC_signature.GSE31210	0.723418	0.0408489	226	GSE31210	Wu-PC_signature
Wu-PC_signature.GSE37745	0.531583	0.0370854	105	GSE37745	Wu-PC_signature
Wu-PC_signature.GSE42127	0.683936	0.0412283	130	GSE42127	Wu-PC_signature
Wu-PC_signature.GSE50081	0.685312	0.0378103	128	GSE50081	Wu-PC_signature
Wu-PC_signature.GSE72094	0.603367	0.0294948	386	GSE72094	Wu-PC_signature
Wu-PC_signature.MetaCohort	0.63263	0.0160526	1058	MetaCohort	Wu-PC_signature
Wu-Q_signature.TCGA	0.633165	0.0272862	383	TCGA	Wu-Q_signature
Wu-Q_signature.GSE30219	0.693887	0.044912	83	GSE30219	Wu-Q_signature
Wu-Q_signature.GSE31210	0.665435	0.0426041	226	GSE31210	Wu-Q_signature
Wu-Q_signature.GSE37745	0.559475	0.0356002	105	GSE37745	Wu-Q_signature
Wu-Q_signature.GSE42127	0.63458	0.0495046	130	GSE42127	Wu-Q_signature
Wu-Q_signature.GSE50081	0.640291	0.0402206	128	GSE50081	Wu-Q_signature
Wu-Q_signature.GSE72094	0.592924	0.0295479	386	GSE72094	Wu-Q_signature
Wu-Q_signature.MetaCohort	0.611729	0.0161592	1058	MetaCohort	Wu-Q_signature
Wu_signature.TCGA	0.560557	0.0296993	383	TCGA	Wu_signature
Wu_signature.GSE30219	0.557787	0.0473411	83	GSE30219	Wu_signature
Wu_signature.GSE31210	0.562641	0.0533458	226	GSE31210	Wu_signature
Wu_signature.GSE37745	0.577112	0.035772	105	GSE37745	Wu_signature
Wu_signature.GSE42127	0.576947	0.0522808	130	GSE42127	Wu_signature
Wu_signature.GSE50081	0.567758	0.0460772	128	GSE50081	Wu_signature
Wu_signature.GSE72094	0.616569	0.0271352	386	GSE72094	Wu_signature
Wu_signature.MetaCohort	0.580264	0.0165387	1058	MetaCohort	Wu_signature
Xiao_signature.TCGA	0.645614	0.0263181	383	TCGA	Xiao_signature
Xiao_signature.GSE30219	0.550647	0.0457719	83	GSE30219	Xiao_signature
Xiao_signature.GSE31210	0.66656	0.0452872	226	GSE31210	Xiao_signature
Xiao_signature.GSE37745	0.537531	0.034532	105	GSE37745	Xiao_signature
Xiao_signature.GSE42127	0.659105	0.0487175	130	GSE42127	Xiao_signature
Xiao_signature.GSE50081	0.618236	0.0437502	128	GSE50081	Xiao_signature
Xiao_signature.GSE72094	0.657993	0.0277846	386	GSE72094	Xiao_signature
Xiao_signature.MetaCohort	0.619349	0.0161758	1058	MetaCohort	Xiao_signature
Xu_signature.TCGA	0.648916	0.0285598	383	TCGA	Xu_signature
Xu_signature.GSE30219	0.61892	0.0498055	83	GSE30219	Xu_signature
Xu_signature.GSE31210	0.673466	0.0411527	226	GSE31210	Xu_signature
Xu_signature.GSE37745	0.537121	0.035699	105	GSE37745	Xu_signature
Xu_signature.GSE42127	0.639485	0.0502477	130	GSE42127	Xu_signature
Xu_signature.GSE50081	0.561619	0.0418331	128	GSE50081	Xu_signature
Xu_signature.GSE72094	0.619573	0.0287665	386	GSE72094	Xu_signature
Xu_signature.MetaCohort	0.602646	0.0162261	1058	MetaCohort	Xu_signature
Yao_signature.TCGA	0.634607	0.028831	383	TCGA	Yao_signature
Yao_signature.GSE30219	0.556894	0.0544069	83	GSE30219	Yao_signature
Yao_signature.GSE31210	0.595728	0.0514198	226	GSE31210	Yao_signature
Yao_signature.GSE37745	0.575472	0.0353081	105	GSE37745	Yao_signature
Yao_signature.GSE42127	0.493869	0.0490062	130	GSE42127	Yao_signature
Yao_signature.GSE50081	0.564575	0.0401083	128	GSE50081	Yao_signature
Yao_signature.GSE72094	0.589536	0.0307475	386	GSE72094	Yao_signature
Yao_signature.MetaCohort	0.571696	0.0167889	1058	MetaCohort	Yao_signature
Ye_signature.TCGA	0.635746	0.0290674	383	TCGA	Ye_signature
Ye_signature.GSE30219	0.60241	0.0502403	83	GSE30219	Ye_signature
Ye_signature.GSE31210	0.545615	0.0552887	226	GSE31210	Ye_signature
Ye_signature.GSE37745	0.599467	0.0333263	105	GSE37745	Ye_signature
Ye_signature.GSE42127	0.639485	0.0504142	130	GSE42127	Ye_signature
Ye_signature.GSE50081	0.53729	0.040299	128	GSE50081	Ye_signature
Ye_signature.GSE72094	0.621843	0.0291943	386	GSE72094	Ye_signature
Ye_signature.MetaCohort	0.592257	0.0168154	1058	MetaCohort	Ye_signature
Zeng_signature.TCGA	0.567958	0.0289188	383	TCGA	Zeng_signature
Zeng_signature.GSE30219	0.630076	0.0464641	83	GSE30219	Zeng_signature
Zeng_signature.GSE31210	0.565371	0.0506834	226	GSE31210	Zeng_signature
Zeng_signature.GSE37745	0.497334	0.036384	105	GSE37745	Zeng_signature
Zeng_signature.GSE42127	0.535254	0.0513026	130	GSE42127	Zeng_signature
Zeng_signature.GSE50081	0.577308	0.0458806	128	GSE50081	Zeng_signature
Zeng_signature.GSE72094	0.555691	0.0306639	386	GSE72094	Zeng_signature
Zeng_signature.MetaCohort	0.548766	0.0169417	1058	MetaCohort	Zeng_signature
Zengin_signature.TCGA	0.613201	0.0297486	383	TCGA	Zengin_signature
Zengin_signature.GSE30219	0.620705	0.0465088	83	GSE30219	Zengin_signature
Zengin_signature.GSE31210	0.660456	0.0492161	226	GSE31210	Zengin_signature
Zengin_signature.GSE37745	0.494258	0.0361693	105	GSE37745	Zengin_signature
Zengin_signature.GSE42127	0.526671	0.0555345	130	GSE42127	Zengin_signature
Zengin_signature.GSE50081	0.625966	0.0416896	128	GSE50081	Zengin_signature
Zengin_signature.GSE72094	0.603227	0.0274803	386	GSE72094	Zengin_signature
Zengin_signature.MetaCohort	0.583719	0.0163533	1058	MetaCohort	Zengin_signature
Zhai_signature.TCGA	0.577751	0.0294508	383	TCGA	Zhai_signature
Zhai_signature.GSE30219	0.599732	0.0517667	83	GSE30219	Zhai_signature
Zhai_signature.GSE31210	0.511725	0.0498151	226	GSE31210	Zhai_signature
Zhai_signature.GSE37745	0.501846	0.0374161	105	GSE37745	Zhai_signature
Zhai_signature.GSE42127	0.501533	0.0462958	130	GSE42127	Zhai_signature
Zhai_signature.GSE50081	0.517053	0.042854	128	GSE50081	Zhai_signature
Zhai_signature.GSE72094	0.603192	0.0281648	386	GSE72094	Zhai_signature
Zhai_signature.MetaCohort	0.545524	0.0166763	1058	MetaCohort	Zhai_signature
Zhang-HZ_signature.TCGA	0.588758	0.030264	383	TCGA	Zhang-HZ_signature
Zhang-HZ_signature.GSE30219	0.64614	0.0493326	83	GSE30219	Zhang-HZ_signature
Zhang-HZ_signature.GSE31210	0.658368	0.0474533	226	GSE31210	Zhang-HZ_signature
Zhang-HZ_signature.GSE37745	0.534865	0.0375485	105	GSE37745	Zhang-HZ_signature
Zhang-HZ_signature.GSE42127	0.501839	0.0538292	130	GSE42127	Zhang-HZ_signature
Zhang-HZ_signature.GSE50081	0.577535	0.0435105	128	GSE50081	Zhang-HZ_signature
Zhang-HZ_signature.GSE72094	0.650239	0.0288304	386	GSE72094	Zhang-HZ_signature
Zhang-HZ_signature.MetaCohort	0.600949	0.0168792	1058	MetaCohort	Zhang-HZ_signature
Zhang-S_signature.TCGA	0.634493	0.0296668	383	TCGA	Zhang-S_signature
Zhang-S_signature.GSE30219	0.588577	0.052216	83	GSE30219	Zhang-S_signature
Zhang-S_signature.GSE31210	0.646804	0.0409215	226	GSE31210	Zhang-S_signature
Zhang-S_signature.GSE37745	0.573831	0.0362465	105	GSE37745	Zhang-S_signature
Zhang-S_signature.GSE42127	0.644083	0.050803	130	GSE42127	Zhang-S_signature
Zhang-S_signature.GSE50081	0.556162	0.0415004	128	GSE50081	Zhang-S_signature
Zhang-S_signature.GSE72094	0.615137	0.0285455	386	GSE72094	Zhang-S_signature
Zhang-S_signature.MetaCohort	0.601236	0.0162411	1058	MetaCohort	Zhang-S_signature
Zhao-Y_signature.TCGA	0.634911	0.0294138	383	TCGA	Zhao-Y_signature
Zhao-Y_signature.GSE30219	0.695225	0.0446502	83	GSE30219	Zhao-Y_signature
Zhao-Y_signature.GSE31210	0.635239	0.0479649	226	GSE31210	Zhao-Y_signature
Zhao-Y_signature.GSE37745	0.594135	0.0367256	105	GSE37745	Zhao-Y_signature
Zhao-Y_signature.GSE42127	0.550582	0.0571367	130	GSE42127	Zhao-Y_signature
Zhao-Y_signature.GSE50081	0.562528	0.0437193	128	GSE50081	Zhao-Y_signature
Zhao-Y_signature.GSE72094	0.612797	0.0301521	386	GSE72094	Zhao-Y_signature
Zhao-Y_signature.MetaCohort	0.608752	0.0167507	1058	MetaCohort	Zhao-Y_signature
Zheng-RJ_signature.TCGA	0.576271	0.0302595	383	TCGA	Zheng-RJ_signature
Zheng-RJ_signature.GSE30219	0.552878	0.0465901	83	GSE30219	Zheng-RJ_signature
Zheng-RJ_signature.GSE31210	0.54417	0.0513286	226	GSE31210	Zheng-RJ_signature
Zheng-RJ_signature.GSE37745	0.561321	0.0388372	105	GSE37745	Zheng-RJ_signature
Zheng-RJ_signature.GSE42127	0.621398	0.0519943	130	GSE42127	Zheng-RJ_signature
Zheng-RJ_signature.GSE50081	0.64302	0.0433249	128	GSE50081	Zheng-RJ_signature
Zheng-RJ_signature.GSE72094	0.519332	0.0310988	386	GSE72094	Zheng-RJ_signature
Zheng-RJ_signature.MetaCohort	0.554964	0.0171311	1058	MetaCohort	Zheng-RJ_signature
Zhou-DJ_signature.TCGA	0.512924	0.0282539	383	TCGA	Zhou-DJ_signature
Zhou-DJ_signature.GSE30219	0.583668	0.0499537	83	GSE30219	Zhou-DJ_signature
Zhou-DJ_signature.GSE31210	0.609219	0.0470138	226	GSE31210	Zhou-DJ_signature
Zhou-DJ_signature.GSE37745	0.513741	0.0346739	105	GSE37745	Zhou-DJ_signature
Zhou-DJ_signature.GSE42127	0.632741	0.0468538	130	GSE42127	Zhou-DJ_signature
Zhou-DJ_signature.GSE50081	0.522283	0.0444657	128	GSE50081	Zhou-DJ_signature
Zhou-DJ_signature.GSE72094	0.540638	0.0291779	386	GSE72094	Zhou-DJ_signature
Zhou-DJ_signature.MetaCohort	0.509744	0.0169813	1058	MetaCohort	Zhou-DJ_signature
Zhou-YW_signature.TCGA	0.606217	0.0291977	383	TCGA	Zhou-YW_signature
Zhou-YW_signature.GSE30219	0.64257	0.0496582	83	GSE30219	Zhou-YW_signature
Zhou-YW_signature.GSE31210	0.598297	0.0430753	226	GSE31210	Zhou-YW_signature
Zhou-YW_signature.GSE37745	0.521534	0.0380987	105	GSE37745	Zhou-YW_signature
Zhou-YW_signature.GSE42127	0.676885	0.0458135	130	GSE42127	Zhou-YW_signature
Zhou-YW_signature.GSE50081	0.613461	0.0393389	128	GSE50081	Zhou-YW_signature
Zhou-YW_signature.GSE72094	0.601376	0.0301182	386	GSE72094	Zhou-YW_signature
Zhou-YW_signature.MetaCohort	0.589979	0.0168499	1058	MetaCohort	Zhou-YW_signature
Zhu_signature.TCGA	0.563859	0.0299435	383	TCGA	Zhu_signature
Zhu_signature.GSE30219	0.562695	0.048408	83	GSE30219	Zhu_signature
Zhu_signature.GSE31210	0.608416	0.049448	226	GSE31210	Zhu_signature
Zhu_signature.GSE37745	0.545324	0.0358535	105	GSE37745	Zhu_signature
Zhu_signature.GSE42127	0.562845	0.0495811	130	GSE42127	Zhu_signature
Zhu_signature.GSE50081	0.560027	0.0443259	128	GSE50081	Zhu_signature
Zhu_signature.GSE72094	0.558311	0.030133	386	GSE72094	Zhu_signature
Zhu_signature.MetaCohort	0.554823	0.0170158	1058	MetaCohort	Zhu_signature
MOVICSSignature.TCGA	0.661062	0.0291285	383	TCGA	MO-MLPS
MO-MLPS.GSE30219	0.745203	0.0395676	83	GSE30219	MO-MLPS
MO-MLPS.GSE31210	0.719081	0.0397097	226	GSE31210	MO-MLPS
MO-MLPS.GSE37745	0.559475	0.0356601	105	GSE37745	MO-MLPS
MO-MLPS.GSE42127	0.66401	0.0481956	130	GSE42127	MO-MLPS
MO-MLPS.GSE50081	0.681673	0.0389985	128	GSE50081	MO-MLPS
MO-MLPS.GSE72094	0.661591	0.0286705	386	GSE72094	MO-MLPS
MO-MLPS.MetaCohort	0.659776	0.0159127	1058	MetaCohort	MO-MLPS
