# Supplementary material for: Identification of novel molecular subtypes and construction of a prognostic signature via multi-omics analysis and machine learning in lung adenocarcinoma
Source: Front Oncol. 2025 Jul 21;15:1590216. doi: 10.3389/fonc.2025.1590216 (PMC12320504; doi:10.3389/fonc.2025.1590216)
Supplement: Supplementary file 2 [file Presentation1.zip › supplementary files/Supplementary Table 11.xlsx]

## Sheet: Sheet1
Supplementary Table 10.1. Key resources table
REAGENT or RESOURCE	SOURCE	IDENTIFIER
Antibodies
ANLN Monoclonal antibody (1:1000)	Proteintech	66643-1-lg
HA-Tag Monoclonal antibody (1:1000)	Cell Signaling Technology	3724T
GADPH Monoclonal antibody (1:1000)	HUABIO	ET16014
Chemicals and compounds
RPMI-1640 medium	Bio-Channel	BC-M-016-500ml
DMEM medium	Bio-Channel	BC-M-004-500ml
Fetal bovine serum	Gibco	10099141C
Trypsin	Vicmed	VC2005
Annexin V-APC	Biolegend	640941
7-AAD	Biolegend	420404
T4 Polynucleotide Kinase	Novizan Biotechnology	N102-01
T4 DNA Ligase	New England Biolabs	M0202M
ExFect Transfection Reagent	Novizan Biotechnology	T101-01
Lipofectamine™ 3000 Transfection Reagent	Thermo Fisher	L3000015
Critical commercial assay kits
BCA Protein Assay Kit	Beyotime Biotechnology	P0011
FastPure EndoFree Plasmid Mini Kit	Novizan Biotechnology	DC203-01
Critical endonuclease
NheI restriction enzyme	Takara Biomedical Technology	1241B
NotI restriction enzyme	Takara Biomedical Technology	1166B
Cell lines
BEAS-2B	Fuheng Cell Center	FH0319
PC-9	American Type Culture Collection	CCL-155
NCI-H1975	American Type Culture Collection	CRL-2974
HCC827	Fuheng Cell Center	FH0048
HEK293T	American Type Culture Collection	CRL-3216

## Sheet: Sheet2
Supplementary Table 10.2. The sequences of ANLN siRNAs
	Sense siRNA	Antisense siRNA
ANLN siRNA Control (Negtive)	ACGCCUACGAUUCUUGUGAAA	UCACAAGAAUCGUAGGCGUCG
ANLN siRNA1	UUCCAAUCUUGAGUUCAGCCC	GCUGAACUCAAGAUUGGAAUU
ANLN siRNA2	UAUCACUUCAAUUUUCUGCUC	GCAGAAAAUUGAAGUGAUAUU
ANLN siRNA3	UAACCAAAGACGCAUCAUCAG	GAUGAUGCGUCUUUGGUUAUU

## Sheet: Sheet3
Supplementary Table 10.3. The sequences of HA-dnANLN primers
	Forward primer	Reverse primer
HA-dnANLN	TTTGCTAGCATGTACCCATACGATGTTCCAGATTACGCTCAGGCTCTTAACT	TTTTGCGGCCGCTTAAGGCTTTCCAATAGGTTTGT
