# Supplementary material for: Identification of novel molecular subtypes and construction of a prognostic signature via multi-omics analysis and machine learning in lung adenocarcinoma
Source: Front Oncol. 2025 Jul 21;15:1590216. doi: 10.3389/fonc.2025.1590216 (PMC12320504; doi:10.3389/fonc.2025.1590216)
Supplement: Supplementary file 2 [file Presentation1.zip › supplementary files/Supplementary Table 2.xlsx]

## Sheet: Sheet1
Supplementary Table 2. List of 100 genes specifically upregulated for each subtype.
Gene	Subtype
MYBL2	subtype1
UBE2C	subtype1
SLC2A1	subtype1
TPX2	subtype1
CDC20	subtype1
BIRC5	subtype1
ANLN	subtype1
TOP2A	subtype1
TNNT1	subtype1
MMP12	subtype1
KIF2C	subtype1
KRT6A	subtype1
CCNA2	subtype1
TRIP13	subtype1
MELK	subtype1
RRM2	subtype1
CEP55	subtype1
HJURP	subtype1
FOXM1	subtype1
DLGAP5	subtype1
LYPD3	subtype1
TK1	subtype1
CCNB1	subtype1
CDCA5	subtype1
KIF4A	subtype1
CCNB2	subtype1
CDK1	subtype1
KIFC1	subtype1
CDKN3	subtype1
CXCL10	subtype1
CDC6	subtype1
CENPW	subtype1
CENPA	subtype1
AURKB	subtype1
NEK2	subtype1
CDCA8	subtype1
MKI67	subtype1
TXNRD1	subtype1
PLOD2	subtype1
GJB2	subtype1
RPL39L	subtype1
AURKA	subtype1
NDC80	subtype1
PRR11	subtype1
MAGEA3	subtype1
CDC45	subtype1
HMGA1	subtype1
GCLC	subtype1
KPNA2	subtype1
NCAPG	subtype1
NUF2	subtype1
TTK	subtype1
BUB1	subtype1
ZWINT	subtype1
UCHL1	subtype1
FAM83D	subtype1
FOSL1	subtype1
UBE2T	subtype1
ARNTL2	subtype1
KIF11	subtype1
C15orf48	subtype1
PLK1	subtype1
KIF18B	subtype1
MAD2L1	subtype1
CCNE1	subtype1
STEAP1	subtype1
KIF23	subtype1
DSP	subtype1
TROAP	subtype1
BUB1B	subtype1
SPAG5	subtype1
CTSV	subtype1
PBK	subtype1
RAD51AP1	subtype1
ASF1B	subtype1
CDT1	subtype1
PFN2	subtype1
COL11A1	subtype1
MCM2	subtype1
CXCL9	subtype1
CENPF	subtype1
UBE2S	subtype1
KIF20A	subtype1
NCAPH	subtype1
SLC16A1	subtype1
EXO1	subtype1
GZMB	subtype1
MCM4	subtype1
SERPINB5	subtype1
PIMREG	subtype1
RACGAP1	subtype1
GJB3	subtype1
HMMR	subtype1
CTHRC1	subtype1
SKA1	subtype1
CDA	subtype1
RHOV	subtype1
ECT2	subtype1
CHEK1	subtype1
MCM10	subtype1
PGC	subtype2
C16orf89	subtype2
SCGB3A2	subtype2
SFTPB	subtype2
PIGR	subtype2
NAPSA	subtype2
CYP4B1	subtype2
SCGB3A1	subtype2
SUSD2	subtype2
AQP5	subtype2
SFTPC	subtype2
SFTPA1	subtype2
C4BPA	subtype2
SFTPA2	subtype2
CACNA2D2	subtype2
FOLR1	subtype2
SLC22A31	subtype2
GGTLC1	subtype2
SCNN1B	subtype2
SFTPD	subtype2
SFTA2	subtype2
VSIG2	subtype2
CLDN2	subtype2
SELENBP1	subtype2
AQP3	subtype2
SLC26A9	subtype2
PEBP4	subtype2
CXCL17	subtype2
SCGB1A1	subtype2
SLC34A2	subtype2
WIF1	subtype2
SCTR	subtype2
PLA2G1B	subtype2
ADGRF5	subtype2
RNASE1	subtype2
PPP1R1B	subtype2
C1orf116	subtype2
CRYM	subtype2
DMBT1	subtype2
ALPL	subtype2
TMPRSS2	subtype2
CAPN8	subtype2
PLA2G10	subtype2
AGR3	subtype2
CD207	subtype2
SLC22A3	subtype2
FOXA2	subtype2
NKX2-1	subtype2
MSLN	subtype2
ALOX15B	subtype2
CTSE	subtype2
ABCA3	subtype2
GFRA3	subtype2
CLIC6	subtype2
C7	subtype2
RAP1GAP	subtype2
CRLF1	subtype2
IRX2	subtype2
GGT6	subtype2
WFDC2	subtype2
CTSH	subtype2
GKN2	subtype2
HOPX	subtype2
PARM1	subtype2
HABP2	subtype2
PCP4L1	subtype2
LPL	subtype2
ADH1B	subtype2
FCER1A	subtype2
INMT	subtype2
SLC44A4	subtype2
ELAPOR1	subtype2
TMEM163	subtype2
CLU	subtype2
CXCL14	subtype2
RHOBTB2	subtype2
CLDN18	subtype2
GPRC5C	subtype2
GJB1	subtype2
TMEM59L	subtype2
AQP1	subtype2
KCNQ1	subtype2
B3GNT8	subtype2
TMEM125	subtype2
ST6GALNAC1	subtype2
SPINK1	subtype2
IRX3	subtype2
AQP4	subtype2
MUC1	subtype2
TFF3	subtype2
MFAP4	subtype2
ELN	subtype2
KLK11	subtype2
ATP13A4	subtype2
HLF	subtype2
MAOA	subtype2
TPPP3	subtype2
BTG2	subtype2
MS4A15	subtype2
LMO3	subtype2
