# Supplementary material for: Identification of novel molecular subtypes and construction of a prognostic signature via multi-omics analysis and machine learning in lung adenocarcinoma
Source: Front Oncol. 2025 Jul 21;15:1590216. doi: 10.3389/fonc.2025.1590216 (PMC12320504; doi:10.3389/fonc.2025.1590216)
Supplement: Supplementary file 2 [file Presentation1.zip › supplementary files/Supplementary Table 3.xlsx]

## Sheet: Sheet1
Supplementary Table 11. TCGA and NCBI GEO datasets
Sources	Datasets	Websites
TCGA	TCGA-LUAD	https://portal.gdc.cancer.gov/
NCBI GEO	GSE30219	https://www.ncbi.nlm.nih.gov/geo/query/acc.cgi?acc=GSE30219
NCBI GEO	GSE31210	https://www.ncbi.nlm.nih.gov/geo/query/acc.cgi?acc=GSE31210
NCBI GEO	GSE37745	https://www.ncbi.nlm.nih.gov/geo/query/acc.cgi?acc=GSE37745
NCBI GEO	GSE42127	https://www.ncbi.nlm.nih.gov/geo/query/acc.cgi?acc=GSE42127
NCBI GEO	GSE50081	https://www.ncbi.nlm.nih.gov/geo/query/acc.cgi?acc=GSE50081
NCBI GEO	GSE72094	https://www.ncbi.nlm.nih.gov/geo/query/acc.cgi?acc=GSE72094
