# Supplementary material for: Identification of novel molecular subtypes and construction of a prognostic signature via multi-omics analysis and machine learning in lung adenocarcinoma
Source: Front Oncol. 2025 Jul 21;15:1590216. doi: 10.3389/fonc.2025.1590216 (PMC12320504; doi:10.3389/fonc.2025.1590216)
Supplement: Supplementary file 2 [file Presentation1.zip › supplementary files/Supplementary Table 4.xlsx]

## Sheet: Sheet1
Supplementary Table 3. List of differentially expressed genes in each cell subset.
Gene	P.value	Averge.Log2(foldchang)	pct.1	pct.2	Adjust.P.value	Cell subsets
CCL5	0	3.84888	0.611	0.146	0	T/NK cells
NKG7	0	3.64807	0.354	0.099	0	T/NK cells
TRBC2	0	3.2779	0.504	0.107	0	T/NK cells
TRAC	0	3.13282	0.536	0.087	0	T/NK cells
IL7R	0	2.97072	0.378	0.175	0	T/NK cells
CD2	0	2.97017	0.496	0.062	0	T/NK cells
GZMA	0	2.94456	0.399	0.053	0	T/NK cells
TRBC1	0	2.8879	0.393	0.068	0	T/NK cells
IL32	0	2.73983	0.563	0.185	0	T/NK cells
CD3D	0	2.64185	0.44	0.09	0	T/NK cells
CXCR4	0	2.47192	0.653	0.294	0	T/NK cells
CST7	0	2.46497	0.334	0.065	0	T/NK cells
CD3E	0	2.39975	0.385	0.043	0	T/NK cells
CD96	0	2.30749	0.349	0.035	0	T/NK cells
TNFAIP3	0	2.28428	0.49	0.279	0	T/NK cells
ZFP36L2	0	2.2646	0.54	0.377	0	T/NK cells
PTPRC	0	2.23055	0.703	0.396	0	T/NK cells
CCL4	0	2.2212	0.402	0.28	0	T/NK cells
BCL11B	0	2.1954	0.31	0.031	0	T/NK cells
FYN	0	2.1902	0.411	0.097	0	T/NK cells
ETS1	0	2.18422	0.377	0.083	0	T/NK cells
ICOS	0	2.17351	0.254	0.051	0	T/NK cells
CNOT6L	0	2.13982	0.369	0.157	0	T/NK cells
SPOCK2	0	2.13081	0.319	0.075	0	T/NK cells
CD247	0	2.12043	0.269	0.032	0	T/NK cells
CD7	0	2.08438	0.282	0.039	0	T/NK cells
BTG1	0	2.03256	0.735	0.556	0	T/NK cells
RUNX3	0	2.02975	0.355	0.111	0	T/NK cells
IL2RG	0	2.01771	0.473	0.224	0	T/NK cells
FYB1	0	2.00665	0.492	0.258	0	T/NK cells
SKAP1	0	1.98228	0.316	0.078	0	T/NK cells
ARL4C	0	1.92602	0.361	0.16	0	T/NK cells
CD3G	0	1.91527	0.274	0.033	0	T/NK cells
GNG2	0	1.89486	0.294	0.06	0	T/NK cells
ITM2A	0	1.89368	0.291	0.061	0	T/NK cells
PIK3R1	0	1.88076	0.274	0.129	0	T/NK cells
CD69	0	1.84999	0.495	0.186	0	T/NK cells
CLEC2D	0	1.81124	0.293	0.063	0	T/NK cells
LCK	0	1.8081	0.274	0.035	0	T/NK cells
CREM	0	1.80521	0.441	0.266	0	T/NK cells
LTB	0	1.80261	0.323	0.145	0	T/NK cells
STK17B	0	1.78155	0.509	0.368	0	T/NK cells
CDC42SE2	0	1.71332	0.443	0.284	0	T/NK cells
SYTL3	0	1.66547	0.26	0.123	0	T/NK cells
DUSP2	0	1.66313	0.407	0.188	0	T/NK cells
CCND2	0	1.65174	0.259	0.101	0	T/NK cells
PTPN22	0	1.63496	0.25	0.115	0	T/NK cells
SLC38A1	0	1.62458	0.275	0.088	0	T/NK cells
CORO1A	0	1.61854	0.354	0.161	0	T/NK cells
RHOH	0	1.60938	0.299	0.108	0	T/NK cells
YPEL5	0	1.595	0.388	0.342	0	T/NK cells
RAC2	0	1.57214	0.452	0.299	0	T/NK cells
RORA	0	1.5698	0.284	0.142	0	T/NK cells
WIPF1	0	1.55553	0.4	0.254	0	T/NK cells
EMB	0	1.53144	0.292	0.126	0	T/NK cells
STK4	0	1.49046	0.378	0.252	0	T/NK cells
LEPROTL1	0	1.4871	0.364	0.306	0	T/NK cells
ARHGAP15	0	1.4858	0.341	0.236	0	T/NK cells
RGS1	0	1.47744	0.434	0.275	0	T/NK cells
HCST	0	1.46461	0.366	0.319	0	T/NK cells
PRKCH	0	1.46439	0.312	0.191	0	T/NK cells
SARAF	0	1.46212	0.552	0.511	0	T/NK cells
SYNE2	0	1.44368	0.335	0.19	0	T/NK cells
PPP2R5C	0	1.44133	0.386	0.305	0	T/NK cells
RNF19A	0	1.43863	0.304	0.236	0	T/NK cells
AC005912.1	0	1.43427	0.284	0.138	0	T/NK cells
IKZF1	0	1.427	0.289	0.149	0	T/NK cells
BIRC3	0	1.42356	0.293	0.157	0	T/NK cells
PCED1B-AS1	0	1.42273	0.313	0.226	0	T/NK cells
HSPA8	0	1.41171	0.561	0.566	0	T/NK cells
TSC22D3	0	1.41053	0.473	0.416	0	T/NK cells
DNAJB1	0	1.40225	0.481	0.39	0	T/NK cells
SAMSN1	0	1.37515	0.411	0.252	0	T/NK cells
ZC3HAV1	0	1.36755	0.327	0.251	0	T/NK cells
LIMD2	0	1.35167	0.27	0.107	0	T/NK cells
ID2	0	1.32114	0.429	0.384	0	T/NK cells
CYTIP	0	1.31006	0.299	0.183	0	T/NK cells
CD48	0	1.27775	0.256	0.102	0	T/NK cells
PIP4K2A	0	1.27142	0.303	0.219	0	T/NK cells
ZNF331	0	1.26032	0.351	0.259	0	T/NK cells
FNBP1	0	1.26027	0.36	0.295	0	T/NK cells
SRSF7	0	1.24639	0.421	0.399	0	T/NK cells
AC099560.2	0	1.23642	0.251	0.131	0	T/NK cells
SLC2A3	0	1.22217	0.416	0.299	0	T/NK cells
SH3KBP1	0	1.21092	0.306	0.21	0	T/NK cells
RIPOR2	0	1.20693	0.268	0.124	0	T/NK cells
ARHGDIB	0	1.2068	0.594	0.541	0	T/NK cells
JUNB	0	1.19437	0.665	0.639	0	T/NK cells
LCP1	0	1.17693	0.449	0.372	0	T/NK cells
PABPC1	0	1.11741	0.594	0.665	0	T/NK cells
AC024293.1	0	1.09539	0.273	0.15	0	T/NK cells
HLA-E	0	1.07741	0.675	0.656	0	T/NK cells
PTMAP2	0	1.06242	0.272	0.144	0	T/NK cells
AL590867.2	0	1.05776	0.256	0.14	0	T/NK cells
HLA-A	0	1.03273	0.886	0.87	0	T/NK cells
MTATP6P1	0	0.997822	0.294	0.153	0	T/NK cells
YWHAZ	0	0.96316	0.535	0.597	0	T/NK cells
AC116533.1	0	0.899511	0.251	0.15	0	T/NK cells
CALM1	0	0.867933	0.661	0.694	0	T/NK cells
HLA-B	0	0.777276	0.899	0.899	0	T/NK cells
MALAT1	0	0.77661	0.988	0.972	0	T/NK cells
DDX5	0	0.754727	0.611	0.671	0	T/NK cells
HLA-C	0	0.743357	0.82	0.833	0	T/NK cells
B2M	0	0.736799	0.996	0.99	0	T/NK cells
UBC	0	0.697874	0.668	0.743	0	T/NK cells
CD52	0	0.69628	0.617	0.545	0	T/NK cells
GPR183	0	0.687843	0.275	0.18	0	T/NK cells
IFITM2	0	0.680742	0.453	0.375	0	T/NK cells
ATP5E	0	0.680068	0.304	0.174	0	T/NK cells
SRGN	0	0.591734	0.716	0.62	0	T/NK cells
TPT1	0	0.531247	0.823	0.899	0	T/NK cells
MBNL1	6.33254e-295	0.878613	0.528	0.566	2.29175e-290	T/NK cells
STK17A	7.84993e-280	1.1102	0.25	0.18	2.84089e-275	T/NK cells
JUND	8.65399e-234	1.41626	0.476	0.542	3.13188e-229	T/NK cells
SMCHD1	4.2735e-210	1.10707	0.282	0.232	1.54658e-205	T/NK cells
PHACTR2	6.84602e-207	0.520217	0.142	0.255	2.47758e-202	T/NK cells
HSP90AA1	2.97572e-204	1.08166	0.717	0.825	1.07691e-199	T/NK cells
APBB1IP	3.52381e-204	1.12172	0.273	0.227	1.27527e-199	T/NK cells
ELF1	2.10158e-201	1.09731	0.381	0.38	7.6056e-197	T/NK cells
JAK1	3.89422e-198	1.10181	0.337	0.316	1.40932e-193	T/NK cells
KLF6	2.54347e-193	0.895613	0.533	0.582	9.20483e-189	T/NK cells
ANKRD12	5.74064e-191	1.1953	0.352	0.342	2.07754e-186	T/NK cells
NR4A2	1.55456e-186	0.911043	0.361	0.328	5.62596e-182	T/NK cells
FOSL2	2.31897e-171	1.09024	0.294	0.255	8.39235e-167	T/NK cells
KMT2E	1.38788e-166	1.05115	0.366	0.364	5.02274e-162	T/NK cells
CD53	5.38706e-161	0.818035	0.368	0.357	1.94958e-156	T/NK cells
ZFP36	2.05675e-160	0.771323	0.516	0.568	7.44339e-156	T/NK cells
DDX24	3.64942e-129	1.06723	0.378	0.407	1.32072e-124	T/NK cells
PDE4B	1.88808e-127	0.912862	0.291	0.261	6.83297e-123	T/NK cells
SF1	1.32532e-126	0.97504	0.328	0.322	4.79632e-122	T/NK cells
RGCC	5.98427e-125	0.995179	0.432	0.448	2.16571e-120	T/NK cells
SRSF5	1.39727e-124	0.850638	0.425	0.473	5.05672e-120	T/NK cells
ATXN1	2.78274e-123	0.568119	0.215	0.339	1.00707e-118	T/NK cells
SEPTIN7	3.32996e-122	0.573339	0.197	0.318	1.20511e-117	T/NK cells
CD99	1.06308e-120	0.896866	0.379	0.397	3.84727e-116	T/NK cells
HMGB2	2.84621e-120	0.942565	0.269	0.243	1.03004e-115	T/NK cells
IRF1	7.44536e-120	0.773649	0.268	0.239	2.69448e-115	T/NK cells
MSN	2.02887e-119	0.925529	0.382	0.406	7.34246e-115	T/NK cells
HLA-F	5.83434e-119	0.953367	0.29	0.274	2.11145e-114	T/NK cells
GSTK1	3.40688e-107	0.518848	0.255	0.401	1.23295e-102	T/NK cells
HSPH1	4.106e-106	1.22404	0.334	0.33	1.48596e-101	T/NK cells
CLK1	5.97941e-105	0.901475	0.269	0.246	2.16395e-100	T/NK cells
HCLS1	2.02987e-97	0.818205	0.283	0.268	7.34609e-93	T/NK cells
ARIH1	2.45762e-92	0.588919	0.197	0.3	8.89414e-88	T/NK cells
EIF3A	1.30765e-88	0.510251	0.223	0.34	4.73237e-84	T/NK cells
PNRC1	3.55749e-87	0.721325	0.418	0.456	1.28746e-82	T/NK cells
ANKRD11	4.30864e-85	0.569576	0.17	0.259	1.5593e-80	T/NK cells
EIF4A2	5.02196e-85	0.814948	0.407	0.46	1.81745e-80	T/NK cells
LDLRAD4	1.08886e-82	0.61808	0.171	0.257	3.9406e-78	T/NK cells
SLTM	7.43336e-81	0.591824	0.198	0.3	2.69013e-76	T/NK cells
FAM107B	1.12723e-80	0.896218	0.312	0.312	4.07945e-76	T/NK cells
FAM177A1	2.31458e-80	0.531015	0.238	0.354	8.37646e-76	T/NK cells
VAMP2	7.3324e-80	0.958594	0.315	0.329	2.65359e-75	T/NK cells
GPBP1	3.00056e-79	0.99502	0.291	0.29	1.0859e-74	T/NK cells
TERF2IP	3.72556e-79	1.03049	0.277	0.277	1.34828e-74	T/NK cells
SCAF11	2.18834e-72	0.575716	0.243	0.364	7.91961e-68	T/NK cells
RNF213	3.77713e-72	0.96322	0.339	0.368	1.36694e-67	T/NK cells
RBM39	2.92598e-70	0.770607	0.439	0.522	1.05891e-65	T/NK cells
FOXN3	4.29595e-69	0.616189	0.236	0.348	1.5547e-64	T/NK cells
CELF2	1.85958e-64	0.846845	0.342	0.365	6.72982e-60	T/NK cells
NCOR1	6.28228e-64	0.609109	0.209	0.308	2.27356e-59	T/NK cells
RHOG	4.39459e-62	0.504843	0.224	0.327	1.5904e-57	T/NK cells
RAP1A	1.54283e-61	0.588762	0.251	0.371	5.5835e-57	T/NK cells
DNAJA1	2.22537e-60	1.0308	0.417	0.496	8.05363e-56	T/NK cells
HSP90AB1	9.63773e-60	0.746083	0.566	0.706	3.48789e-55	T/NK cells
NR3C1	6.74691e-59	1.19921	0.308	0.333	2.44171e-54	T/NK cells
SYAP1	9.68143e-58	0.507298	0.205	0.294	3.50371e-53	T/NK cells
SON	1.26866e-57	0.708022	0.458	0.551	4.59127e-53	T/NK cells
SERINC1	1.09351e-56	0.511799	0.204	0.294	3.9574e-52	T/NK cells
HP1BP3	1.67522e-56	0.535087	0.233	0.338	6.06264e-52	T/NK cells
REL	1.32777e-53	0.928615	0.282	0.286	4.80521e-49	T/NK cells
HNRNPUL1	4.13884e-52	0.955699	0.262	0.267	1.49785e-47	T/NK cells
ITSN2	4.58219e-52	0.535238	0.182	0.259	1.65829e-47	T/NK cells
TANK	1.01689e-50	0.649887	0.183	0.261	3.68014e-46	T/NK cells
BRD2	1.43452e-50	0.922802	0.311	0.33	5.19154e-46	T/NK cells
VPS13C	1.0682e-49	0.592173	0.198	0.283	3.86583e-45	T/NK cells
FUS	1.27553e-49	0.778301	0.339	0.367	4.61615e-45	T/NK cells
AHNAK	3.41573e-49	1.03793	0.353	0.4	1.23615e-44	T/NK cells
UBE2D2	6.56847e-49	0.584549	0.253	0.367	2.37713e-44	T/NK cells
GSPT1	4.78286e-47	0.637381	0.202	0.288	1.73092e-42	T/NK cells
TPR	7.83658e-47	0.582463	0.185	0.263	2.83606e-42	T/NK cells
HSPA1B	1.1976e-46	0.57204	0.378	0.377	4.33413e-42	T/NK cells
G3BP2	1.64452e-46	1.0632	0.257	0.267	5.9515e-42	T/NK cells
DDX3X	8.7746e-46	0.864227	0.357	0.395	3.17553e-41	T/NK cells
OSBPL8	5.31785e-45	0.579272	0.209	0.293	1.92453e-40	T/NK cells
SRSF2	5.23529e-43	0.922259	0.348	0.398	1.89465e-38	T/NK cells
YTHDC1	1.76285e-42	0.536562	0.179	0.251	6.37974e-38	T/NK cells
HSPA1A	7.22497e-42	0.736327	0.445	0.495	2.61472e-37	T/NK cells
SF3B1	2.29226e-41	0.876841	0.285	0.305	8.29569e-37	T/NK cells
RSRC2	1.0648e-40	0.570263	0.205	0.287	3.85351e-36	T/NK cells
RAB11A	6.44522e-40	1.01566	0.287	0.418	2.33253e-35	T/NK cells
TNRC6B	9.10119e-40	0.572408	0.239	0.331	3.29372e-35	T/NK cells
DENND4A	1.96908e-39	0.706141	0.185	0.255	7.1261e-35	T/NK cells
ROCK1	7.54558e-39	0.634321	0.227	0.321	2.73075e-34	T/NK cells
MPHOSPH8	1.26024e-37	0.645227	0.184	0.256	4.56082e-33	T/NK cells
LSM14A	6.40218e-37	0.537438	0.197	0.272	2.31695e-32	T/NK cells
ARID4B	2.39829e-36	0.9656	0.304	0.336	8.67941e-32	T/NK cells
IQGAP1	2.72435e-36	0.506438	0.333	0.477	9.85942e-32	T/NK cells
NIPBL	2.06812e-35	0.633349	0.213	0.295	7.48454e-31	T/NK cells
MBP	3.22588e-35	0.932667	0.242	0.25	1.16744e-30	T/NK cells
PAK2	3.02463e-33	0.601388	0.241	0.337	1.09461e-28	T/NK cells
HNRNPA0	3.6841e-33	0.54094	0.242	0.336	1.33327e-28	T/NK cells
CD44	3.91154e-33	0.608996	0.45	0.528	1.41559e-28	T/NK cells
RBM25	9.0543e-33	0.616753	0.255	0.357	3.27675e-28	T/NK cells
NCL	8.67866e-32	0.684511	0.413	0.498	3.14081e-27	T/NK cells
NAP1L1	1.64204e-31	0.639499	0.448	0.55	5.94256e-27	T/NK cells
ANXA1	2.38791e-31	0.706236	0.504	0.602	8.64184e-27	T/NK cells
LPXN	2.68319e-31	0.515081	0.2	0.272	9.71046e-27	T/NK cells
EVL	1.83891e-30	0.985224	0.262	0.281	6.65502e-26	T/NK cells
TRA2B	2.44179e-30	0.534273	0.29	0.403	8.83685e-26	T/NK cells
PRRC2C	3.86443e-30	0.885921	0.338	0.393	1.39854e-25	T/NK cells
CYTH1	6.21578e-29	0.605553	0.188	0.254	2.24949e-24	T/NK cells
SP100	2.10479e-27	0.59791	0.232	0.318	7.61724e-23	T/NK cells
RBMX	1.16617e-25	0.551196	0.246	0.334	4.22038e-21	T/NK cells
PNISR	4.11129e-24	0.61641	0.234	0.318	1.48787e-19	T/NK cells
CACYBP	1.07918e-23	0.679687	0.205	0.277	3.90554e-19	T/NK cells
ATRX	1.95936e-22	0.649489	0.226	0.304	7.09092e-18	T/NK cells
KLF2	2.13469e-22	1.02767	0.283	0.31	7.72543e-18	T/NK cells
EZR	3.10213e-22	0.68763	0.418	0.497	1.12266e-17	T/NK cells
BPTF	2.24926e-21	0.691164	0.225	0.304	8.14008e-17	T/NK cells
CCNI	7.41197e-21	0.594975	0.46	0.579	2.68239e-16	T/NK cells
KDM2A	8.44767e-21	0.63743	0.205	0.273	3.05721e-16	T/NK cells
PSMB9	1.38134e-20	0.622889	0.278	0.38	4.99905e-16	T/NK cells
ANP32B	1.58301e-20	0.622018	0.287	0.396	5.72893e-16	T/NK cells
ARGLU1	4.5292e-20	0.527937	0.236	0.313	1.63912e-15	T/NK cells
SFPQ	2.2419e-19	0.80408	0.318	0.362	8.11343e-15	T/NK cells
SRSF11	3.01851e-19	0.62006	0.272	0.37	1.0924e-14	T/NK cells
CAPZA1	3.51546e-18	0.572077	0.327	0.45	1.27225e-13	T/NK cells
TXNIP	5.80854e-17	0.543192	0.39	0.521	2.10211e-12	T/NK cells
CHST11	2.63486e-16	0.603084	0.204	0.261	9.53554e-12	T/NK cells
GCC2	3.46002e-16	0.703462	0.196	0.257	1.25218e-11	T/NK cells
HNRNPDL	8.66607e-16	0.725199	0.373	0.461	3.13625e-11	T/NK cells
EIF4G2	2.1429e-14	0.515303	0.356	0.483	7.75515e-10	T/NK cells
UCP2	4.58377e-14	0.817304	0.276	0.31	1.65887e-09	T/NK cells
MACF1	1.84452e-13	0.51185	0.265	0.342	6.67531e-09	T/NK cells
SIK3	1.04898e-12	0.951383	0.218	0.284	3.79624e-08	T/NK cells
SMAP2	1.12513e-12	0.730849	0.237	0.255	4.07186e-08	T/NK cells
DIAPH1	6.40397e-12	0.861819	0.233	0.259	2.3176e-07	T/NK cells
SRRM1	1.54928e-11	0.614939	0.322	0.44	5.60685e-07	T/NK cells
EML4	4.16424e-11	0.808141	0.295	0.399	1.50704e-06	T/NK cells
ARID5B	5.2539e-11	0.902274	0.239	0.261	1.90139e-06	T/NK cells
PPP1R12A	1.28738e-10	0.683231	0.204	0.262	4.65903e-06	T/NK cells
SLC38A2	2.20962e-10	0.678553	0.22	0.279	7.9966e-06	T/NK cells
HNRNPC	5.45154e-10	0.582959	0.431	0.55	1.97291e-05	T/NK cells
PTBP3	7.23457e-10	0.663211	0.21	0.269	2.61819e-05	T/NK cells
CHD2	1.20096e-09	0.725686	0.235	0.303	4.34627e-05	T/NK cells
IFI16	1.27097e-09	0.784071	0.269	0.308	4.59966e-05	T/NK cells
IDS	1.63635e-09	0.825331	0.281	0.326	5.92193e-05	T/NK cells
MYADM	9.08814e-09	0.99904	0.266	0.304	0.0003289	T/NK cells
CAPZB	9.97617e-08	0.518768	0.364	0.496	0.00361038	T/NK cells
IRF2BP2	1.01741e-07	0.634271	0.229	0.287	0.00368201	T/NK cells
DAZAP2	1.77367e-07	0.500181	0.338	0.445	0.00641892	T/NK cells
ITGB2	4.36349e-07	0.625247	0.338	0.394	0.0157915	T/NK cells
LSP1	1.52921e-06	0.606531	0.266	0.296	0.0553421	T/NK cells
MCL1	1.96523e-06	0.553093	0.377	0.499	0.0711216	T/NK cells
HSPD1	2.51739e-06	0.801929	0.324	0.382	0.0911042	T/NK cells
CLEC2B	1.35421e-05	0.668106	0.231	0.292	0.49009	T/NK cells
RABGAP1L	1.40614e-05	0.878872	0.316	0.384	0.508881	T/NK cells
JUN	1.85913e-05	0.593127	0.49	0.613	0.67282	T/NK cells
AAK1	3.68306e-05	0.950383	0.226	0.26	1	T/NK cells
TLN1	6.54071e-05	0.639534	0.249	0.316	1	T/NK cells
DOCK8	7.86702e-05	0.62837	0.279	0.353	1	T/NK cells
BCLAF1	8.94647e-05	0.786323	0.234	0.268	1	T/NK cells
WNK1	0.000165888	0.850611	0.272	0.323	1	T/NK cells
GPSM3	0.000975015	0.719479	0.253	0.296	1	T/NK cells
DOCK10	0.00149292	0.792331	0.224	0.253	1	T/NK cells
GNAS	0.00393238	0.562961	0.448	0.586	1	T/NK cells
ARL6IP5	0.00882599	0.650079	0.326	0.43	1	T/NK cells
CIRBP	0.00937463	0.521286	0.398	0.535	1	T/NK cells
CXCL8	0	3.22271	0.467	0.14	0	Myeloid cells
IL1B	0	3.04436	0.396	0.088	0	Myeloid cells
C1QA	0	2.92628	0.81	0.243	0	Myeloid cells
LYZ	0	2.92265	0.825	0.205	0	Myeloid cells
C1QB	0	2.89	0.811	0.283	0	Myeloid cells
FABP4	0	2.73493	0.501	0.145	0	Myeloid cells
S100A8	0	2.72296	0.586	0.097	0	Myeloid cells
APOC1	0	2.66218	0.869	0.467	0	Myeloid cells
FTL	0	2.65274	0.996	0.923	0	Myeloid cells
TYROBP	0	2.60568	0.965	0.373	0	Myeloid cells
IFI30	0	2.58967	0.795	0.2	0	Myeloid cells
S100A9	0	2.50364	0.734	0.197	0	Myeloid cells
C1QC	0	2.50322	0.718	0.125	0	Myeloid cells
PLAUR	0	2.4863	0.768	0.166	0	Myeloid cells
AIF1	0	2.4152	0.873	0.14	0	Myeloid cells
SPP1	0	2.41332	0.334	0.175	0	Myeloid cells
MARCO	0	2.36747	0.558	0.093	0	Myeloid cells
CD68	0	2.36266	0.692	0.086	0	Myeloid cells
C5AR1	0	2.35181	0.513	0.068	0	Myeloid cells
FCER1G	0	2.33459	0.925	0.3	0	Myeloid cells
APOE	0	2.33377	0.796	0.316	0	Myeloid cells
OLR1	0	2.32141	0.729	0.121	0	Myeloid cells
MS4A7	0	2.31858	0.689	0.06	0	Myeloid cells
HLA-DRA	0	2.26187	0.97	0.664	0	Myeloid cells
GRN	0	2.23826	0.843	0.272	0	Myeloid cells
LST1	0	2.19717	0.743	0.096	0	Myeloid cells
MRC1	0	2.15831	0.582	0.069	0	Myeloid cells
CCL18	0	2.15137	0.56	0.208	0	Myeloid cells
HLA-DPA1	0	2.13177	0.893	0.442	0	Myeloid cells
APOC2	0	2.1279	0.33	0.052	0	Myeloid cells
CST3	0	2.1238	0.932	0.439	0	Myeloid cells
PLXDC2	0	2.10063	0.808	0.102	0	Myeloid cells
FTH1	0	2.08453	0.937	0.714	0	Myeloid cells
MCEMP1	0	2.07832	0.499	0.059	0	Myeloid cells
HLA-DPB1	0	2.04215	0.896	0.434	0	Myeloid cells
ACP5	0	2.02872	0.675	0.158	0	Myeloid cells
FBP1	0	2.00982	0.588	0.123	0	Myeloid cells
HLA-DQB1	0	2.00655	0.795	0.234	0	Myeloid cells
CXCL3	0	1.96901	0.505	0.084	0	Myeloid cells
CTSB	0	1.94534	0.858	0.355	0	Myeloid cells
SOD2	0	1.93922	0.644	0.241	0	Myeloid cells
PSAP	0	1.93516	0.937	0.487	0	Myeloid cells
CSTA	0	1.93131	0.593	0.054	0	Myeloid cells
SPI1	0	1.92186	0.714	0.071	0	Myeloid cells
MNDA	0	1.90675	0.591	0.039	0	Myeloid cells
GPNMB	0	1.8994	0.656	0.095	0	Myeloid cells
VSIG4	0	1.88921	0.553	0.046	0	Myeloid cells
IGSF6	0	1.8696	0.616	0.033	0	Myeloid cells
FN1	0	1.86361	0.597	0.173	0	Myeloid cells
GCHFR	0	1.86237	0.585	0.131	0	Myeloid cells
CTSD	0	1.85607	0.845	0.392	0	Myeloid cells
MSR1	0	1.84562	0.7	0.119	0	Myeloid cells
MS4A6A	0	1.8431	0.56	0.051	0	Myeloid cells
PLEK	0	1.84262	0.511	0.117	0	Myeloid cells
CTSZ	0	1.81405	0.766	0.168	0	Myeloid cells
TSPO	0	1.77615	0.763	0.31	0	Myeloid cells
HLA-DRB1	0	1.76921	0.934	0.573	0	Myeloid cells
CTSS	0	1.75849	0.834	0.285	0	Myeloid cells
NUPR1	0	1.75771	0.672	0.214	0	Myeloid cells
PPARG	0	1.7504	0.531	0.061	0	Myeloid cells
HLA-DQA1	0	1.74658	0.729	0.21	0	Myeloid cells
INHBA	0	1.73959	0.41	0.045	0	Myeloid cells
TREM1	0	1.73917	0.588	0.076	0	Myeloid cells
RETN	0	1.73785	0.445	0.04	0	Myeloid cells
CD74	0	1.73343	0.983	0.787	0	Myeloid cells
CD14	0	1.71873	0.513	0.045	0	Myeloid cells
C15orf48	0	1.71517	0.504	0.085	0	Myeloid cells
FABP5	0	1.70526	0.61	0.139	0	Myeloid cells
C1orf162	0	1.70352	0.668	0.103	0	Myeloid cells
ALDH2	0	1.70117	0.619	0.144	0	Myeloid cells
ALOX5AP	0	1.68764	0.776	0.303	0	Myeloid cells
CCDC200	0	1.68159	0.36	0.032	0	Myeloid cells
HLA-DMA	0	1.68032	0.787	0.21	0	Myeloid cells
FCGRT	0	1.67277	0.739	0.179	0	Myeloid cells
SLC8A1	0	1.65928	0.577	0.044	0	Myeloid cells
SMIM25	0	1.64323	0.565	0.046	0	Myeloid cells
FCGR2A	0	1.62768	0.551	0.05	0	Myeloid cells
BCL2A1	0	1.62404	0.583	0.076	0	Myeloid cells
CAPG	0	1.62315	0.803	0.245	0	Myeloid cells
IL1RN	0	1.61273	0.277	0.047	0	Myeloid cells
CXCL16	0	1.58219	0.65	0.128	0	Myeloid cells
HLA-DQA2	0	1.55737	0.565	0.092	0	Myeloid cells
CYBB	0	1.55468	0.656	0.094	0	Myeloid cells
LSAMP	0	1.54734	0.323	0.042	0	Myeloid cells
TREM2	0	1.54465	0.512	0.034	0	Myeloid cells
CSF3R	0	1.54415	0.25	0.031	0	Myeloid cells
NAMPT	0	1.53567	0.713	0.256	0	Myeloid cells
GLUL	0	1.52499	0.795	0.263	0	Myeloid cells
SLC11A1	0	1.52048	0.563	0.045	0	Myeloid cells
CD83	0	1.51734	0.673	0.145	0	Myeloid cells
BRI3	0	1.50777	0.753	0.242	0	Myeloid cells
MS4A4A	0	1.50597	0.542	0.038	0	Myeloid cells
STXBP2	0	1.50541	0.501	0.103	0	Myeloid cells
CD86	0	1.49889	0.485	0.033	0	Myeloid cells
CLEC7A	0	1.49844	0.585	0.052	0	Myeloid cells
TYMP	0	1.49171	0.756	0.171	0	Myeloid cells
CTSL	0	1.4893	0.636	0.141	0	Myeloid cells
HCK	0	1.48773	0.534	0.028	0	Myeloid cells
ALOX5	0	1.47859	0.597	0.063	0	Myeloid cells
CCL3	0	1.44399	0.434	0.119	0	Myeloid cells
GSTO1	0	1.44061	0.706	0.189	0	Myeloid cells
HLA-DMB	0	1.4377	0.637	0.115	0	Myeloid cells
PYCARD	0	1.42424	0.649	0.118	0	Myeloid cells
HLA-DRB5	0	1.42071	0.475	0.139	0	Myeloid cells
NCF2	0	1.41724	0.538	0.04	0	Myeloid cells
RAB31	0	1.41722	0.631	0.101	0	Myeloid cells
CYP27A1	0	1.41651	0.493	0.048	0	Myeloid cells
FMNL2	0	1.41505	0.586	0.101	0	Myeloid cells
S100A11	0	1.40037	0.967	0.686	0	Myeloid cells
GLRX	0	1.38951	0.592	0.134	0	Myeloid cells
MCF2L2	0	1.37772	0.441	0.059	0	Myeloid cells
SERPINA1	0	1.34238	0.731	0.218	0	Myeloid cells
LGALS1	0	1.34088	0.914	0.487	0	Myeloid cells
CEBPB	0	1.33695	0.749	0.238	0	Myeloid cells
FPR1	0	1.33666	0.367	0.015	0	Myeloid cells
CTSC	0	1.33436	0.723	0.274	0	Myeloid cells
CES1	0	1.33263	0.403	0.074	0	Myeloid cells
LGALS3	0	1.33149	0.768	0.369	0	Myeloid cells
SNX10	0	1.3265	0.609	0.089	0	Myeloid cells
KYNU	0	1.32543	0.513	0.048	0	Myeloid cells
TEX14	0	1.32294	0.514	0.114	0	Myeloid cells
DAB2	0	1.32286	0.542	0.064	0	Myeloid cells
IFI27	0	1.31705	0.506	0.282	0	Myeloid cells
MMP19	0	1.3167	0.335	0.025	0	Myeloid cells
LIPA	0	1.31325	0.561	0.112	0	Myeloid cells
RBM47	0	1.30558	0.677	0.162	0	Myeloid cells
CYBA	0	1.30474	0.848	0.436	0	Myeloid cells
ATP6V0C	0	1.30068	0.694	0.206	0	Myeloid cells
SGK1	0	1.3002	0.509	0.12	0	Myeloid cells
CSTB	0	1.29692	0.872	0.509	0	Myeloid cells
CCDC88A	0	1.2867	0.571	0.061	0	Myeloid cells
ATP6V1F	0	1.2797	0.769	0.291	0	Myeloid cells
TNFAIP2	0	1.27927	0.382	0.061	0	Myeloid cells
LTA4H	0	1.26392	0.567	0.145	0	Myeloid cells
ASAH1	0	1.2577	0.72	0.212	0	Myeloid cells
IER3	0	1.2391	0.343	0.115	0	Myeloid cells
SLC16A10	0	1.23062	0.275	0.022	0	Myeloid cells
FCGR1A	0	1.22964	0.465	0.019	0	Myeloid cells
SAT1	0	1.22767	0.936	0.522	0	Myeloid cells
FCGR3A	0	1.22459	0.591	0.107	0	Myeloid cells
CPVL	0	1.22218	0.41	0.033	0	Myeloid cells
TUBA1B	0	1.21967	0.648	0.213	0	Myeloid cells
PILRA	0	1.21952	0.471	0.022	0	Myeloid cells
GSN	0	1.21625	0.634	0.174	0	Myeloid cells
NOP10	0	1.20254	0.747	0.305	0	Myeloid cells
CFD	0	1.19578	0.56	0.083	0	Myeloid cells
UBE2E2	0	1.19304	0.569	0.091	0	Myeloid cells
MAFB	0	1.17937	0.38	0.052	0	Myeloid cells
B3GNT5	0	1.17818	0.435	0.054	0	Myeloid cells
RNF130	0	1.17395	0.614	0.122	0	Myeloid cells
CSF2RA	0	1.15651	0.379	0.019	0	Myeloid cells
VMO1	0	1.15535	0.359	0.027	0	Myeloid cells
SLC27A4	0	1.14762	0.536	0.202	0	Myeloid cells
SERPING1	0	1.14424	0.52	0.124	0	Myeloid cells
RBP4	0	1.14105	0.317	0.032	0	Myeloid cells
AQP9	0	1.13794	0.287	0.012	0	Myeloid cells
PLBD1	0	1.13671	0.458	0.036	0	Myeloid cells
TNFSF13	0	1.13321	0.436	0.036	0	Myeloid cells
AP2S1	0	1.12702	0.692	0.195	0	Myeloid cells
CD163	0	1.12694	0.401	0.027	0	Myeloid cells
ARPC1B	0	1.12132	0.689	0.236	0	Myeloid cells
DOCK4	0	1.11868	0.414	0.098	0	Myeloid cells
PLD3	0	1.11841	0.612	0.192	0	Myeloid cells
OAZ1	0	1.11534	0.907	0.627	0	Myeloid cells
HMOX1	0	1.11386	0.4	0.045	0	Myeloid cells
GABARAP	0	1.11258	0.766	0.311	0	Myeloid cells
SLC7A7	0	1.10789	0.47	0.029	0	Myeloid cells
KLF4	0	1.10202	0.469	0.087	0	Myeloid cells
LY96	0	1.09622	0.592	0.102	0	Myeloid cells
GLIPR2	0	1.08261	0.576	0.117	0	Myeloid cells
ATP6V0B	0	1.08058	0.72	0.233	0	Myeloid cells
TCF7L2	0	1.07699	0.471	0.097	0	Myeloid cells
ABHD5	0	1.0764	0.428	0.062	0	Myeloid cells
HEXB	0	1.07507	0.554	0.098	0	Myeloid cells
GK	0	1.07441	0.423	0.059	0	Myeloid cells
AXL	0	1.064	0.445	0.049	0	Myeloid cells
TMEM176B	0	1.06014	0.288	0.065	0	Myeloid cells
FPR3	0	1.05971	0.323	0.019	0	Myeloid cells
YWHAH	0	1.05771	0.646	0.184	0	Myeloid cells
LAPTM5	0	1.05456	0.869	0.344	0	Myeloid cells
AF127936.2	0	1.0528	0.309	0.014	0	Myeloid cells
LYN	0	1.05071	0.553	0.118	0	Myeloid cells
TNFSF13B	0	1.04167	0.448	0.04	0	Myeloid cells
YBX1	0	1.03501	0.829	0.464	0	Myeloid cells
CD63	0	1.03488	0.872	0.505	0	Myeloid cells
VIM	0	1.03436	0.908	0.591	0	Myeloid cells
AC026369.3	0	1.02947	0.335	0.014	0	Myeloid cells
GNG10	0	1.02775	0.507	0.09	0	Myeloid cells
TGFBI	0	1.02499	0.452	0.071	0	Myeloid cells
LY86	0	1.02374	0.462	0.037	0	Myeloid cells
RNASEK	0	1.02145	0.746	0.322	0	Myeloid cells
TIMP2	0	1.01544	0.544	0.093	0	Myeloid cells
GRINA	0	1.01118	0.526	0.101	0	Myeloid cells
RNASET2	0	1.01033	0.699	0.2	0	Myeloid cells
LPL	0	1.00835	0.339	0.027	0	Myeloid cells
SLCO2B1	0	1.00711	0.418	0.034	0	Myeloid cells
CORO1C	0	1.00376	0.504	0.074	0	Myeloid cells
LGMN	0	1.0002	0.364	0.113	0	Myeloid cells
LRMDA	0	0.994088	0.54	0.11	0	Myeloid cells
HNMT	0	0.993334	0.524	0.09	0	Myeloid cells
FRMD4A	0	0.992729	0.413	0.039	0	Myeloid cells
TXN	0	0.985268	0.722	0.354	0	Myeloid cells
MGST3	0	0.982213	0.654	0.277	0	Myeloid cells
LITAF	0	0.979473	0.746	0.315	0	Myeloid cells
MXD1	0	0.978845	0.308	0.093	0	Myeloid cells
TGM2	0	0.978194	0.383	0.057	0	Myeloid cells
ANXA5	0	0.975953	0.718	0.284	0	Myeloid cells
MOB3B	0	0.974821	0.398	0.03	0	Myeloid cells
FGL2	0	0.970513	0.276	0.035	0	Myeloid cells
MARCKS	0	0.967195	0.306	0.1	0	Myeloid cells
ATP6V1B2	0	0.954426	0.485	0.096	0	Myeloid cells
ITGAX	0	0.952175	0.304	0.032	0	Myeloid cells
LRP1	0	0.951217	0.457	0.053	0	Myeloid cells
LGALS9	0	0.950883	0.526	0.1	0	Myeloid cells
MCTP1	0	0.948127	0.327	0.047	0	Myeloid cells
PPT1	0	0.946855	0.543	0.113	0	Myeloid cells
CSF1R	0	0.945273	0.28	0.022	0	Myeloid cells
KCNMA1	0	0.940181	0.333	0.02	0	Myeloid cells
SAMHD1	0	0.938047	0.629	0.158	0	Myeloid cells
CLEC12A	0	0.936483	0.365	0.019	0	Myeloid cells
ABCA1	0	0.932787	0.261	0.051	0	Myeloid cells
CXCL2	0	0.93272	0.396	0.131	0	Myeloid cells
FGD4	0	0.928333	0.364	0.053	0	Myeloid cells
TFRC	0	0.928249	0.509	0.148	0	Myeloid cells
THBD	0	0.927156	0.255	0.04	0	Myeloid cells
KMO	0	0.923271	0.287	0.013	0	Myeloid cells
RNF13	0	0.914419	0.547	0.114	0	Myeloid cells
MFSD1	0	0.913635	0.478	0.097	0	Myeloid cells
FNDC3B	0	0.913565	0.611	0.183	0	Myeloid cells
GBP1	0	0.910698	0.28	0.084	0	Myeloid cells
ACSL1	0	0.910644	0.373	0.069	0	Myeloid cells
CREG1	0	0.910255	0.482	0.105	0	Myeloid cells
S100A4	0	0.906346	0.901	0.66	0	Myeloid cells
PRDX1	0	0.904991	0.739	0.319	0	Myeloid cells
RASAL2	0	0.90266	0.484	0.103	0	Myeloid cells
OSCAR	0	0.901883	0.373	0.017	0	Myeloid cells
SDCBP	0	0.895066	0.795	0.338	0	Myeloid cells
LILRB4	0	0.886614	0.256	0.016	0	Myeloid cells
RNASE6	0	0.883002	0.282	0.029	0	Myeloid cells
LAIR1	0	0.882635	0.436	0.044	0	Myeloid cells
GPX4	0	0.881711	0.773	0.363	0	Myeloid cells
PLIN2	0	0.877579	0.585	0.172	0	Myeloid cells
SIRPA	0	0.877498	0.346	0.027	0	Myeloid cells
PAPSS2	0	0.87635	0.288	0.07	0	Myeloid cells
STX11	0	0.872934	0.443	0.062	0	Myeloid cells
MIR3945HG	0	0.872532	0.267	0.009	0	Myeloid cells
STAC	0	0.868381	0.342	0.017	0	Myeloid cells
COTL1	0	0.866911	0.705	0.221	0	Myeloid cells
COLEC12	0	0.864868	0.339	0.035	0	Myeloid cells
CD9	0	0.863949	0.695	0.264	0	Myeloid cells
MITF	0	0.85605	0.398	0.049	0	Myeloid cells
ACER3	0	0.852211	0.467	0.062	0	Myeloid cells
SYK	0	0.851922	0.438	0.054	0	Myeloid cells
SLC15A3	0	0.851521	0.366	0.024	0	Myeloid cells
ABL2	0	0.848728	0.364	0.086	0	Myeloid cells
MGAT1	0	0.842921	0.498	0.115	0	Myeloid cells
TBXAS1	0	0.841141	0.421	0.043	0	Myeloid cells
PHACTR1	0	0.838993	0.364	0.064	0	Myeloid cells
RAB20	0	0.836356	0.324	0.055	0	Myeloid cells
DMXL2	0	0.834611	0.316	0.031	0	Myeloid cells
PTAFR	0	0.831142	0.321	0.021	0	Myeloid cells
GCA	0	0.830333	0.419	0.065	0	Myeloid cells
DENND5A	0	0.829846	0.386	0.059	0	Myeloid cells
THEMIS2	0	0.829024	0.384	0.039	0	Myeloid cells
EPB41L3	0	0.828856	0.344	0.027	0	Myeloid cells
SMCO4	0	0.82868	0.455	0.073	0	Myeloid cells
NME2	0	0.825372	0.695	0.271	0	Myeloid cells
GAB2	0	0.823823	0.349	0.057	0	Myeloid cells
ATOX1	0	0.82083	0.609	0.175	0	Myeloid cells
RNF149	0	0.819106	0.681	0.227	0	Myeloid cells
NFKBIA	0	0.814334	0.727	0.44	0	Myeloid cells
TLR4	0	0.81406	0.297	0.012	0	Myeloid cells
ARPC3	0	0.810987	0.823	0.414	0	Myeloid cells
TMSB4X	0	0.809208	0.997	0.986	0	Myeloid cells
SCD	0	0.807953	0.411	0.086	0	Myeloid cells
SERF2	0	0.805836	0.914	0.682	0	Myeloid cells
C9orf72	0	0.804441	0.352	0.048	0	Myeloid cells
2024-03-01	0	0.804353	0.352	0.022	0	Myeloid cells
SLC16A3	0	0.802623	0.489	0.102	0	Myeloid cells
PLSCR1	0	0.800837	0.463	0.12	0	Myeloid cells
CLIC4	0	0.795278	0.396	0.093	0	Myeloid cells
GM2A	0	0.794314	0.363	0.061	0	Myeloid cells
MYL6	0	0.793141	0.917	0.711	0	Myeloid cells
ATP6V0D1	0	0.789719	0.569	0.167	0	Myeloid cells
KCTD12	0	0.789065	0.37	0.054	0	Myeloid cells
BHLHE41	0	0.78846	0.342	0.031	0	Myeloid cells
ANXA2	0	0.787725	0.827	0.459	0	Myeloid cells
IRAK3	0	0.783328	0.302	0.028	0	Myeloid cells
SNX3	0	0.780253	0.682	0.258	0	Myeloid cells
FUOM	0	0.779602	0.376	0.037	0	Myeloid cells
SLC31A2	0	0.778812	0.325	0.014	0	Myeloid cells
TPRG1	0	0.777274	0.343	0.038	0	Myeloid cells
FGR	0	0.775479	0.367	0.049	0	Myeloid cells
AKR1B1	0	0.775063	0.459	0.092	0	Myeloid cells
ATG7	0	0.774871	0.451	0.076	0	Myeloid cells
C9orf16	0	0.770257	0.528	0.167	0	Myeloid cells
ATP5MC3	0	0.770001	0.587	0.193	0	Myeloid cells
IL1RAP	0	0.769875	0.316	0.046	0	Myeloid cells
S100A10	0	0.768453	0.876	0.575	0	Myeloid cells
ISG15	0	0.766274	0.601	0.242	0	Myeloid cells
ZEB2	0	0.765422	0.665	0.17	0	Myeloid cells
TFEC	0	0.754665	0.325	0.019	0	Myeloid cells
ADAM17	0	0.75208	0.444	0.079	0	Myeloid cells
VAMP8	0	0.748765	0.803	0.404	0	Myeloid cells
ARHGAP18	0	0.748045	0.563	0.137	0	Myeloid cells
CD81	0	0.747035	0.653	0.273	0	Myeloid cells
QKI	0	0.746929	0.605	0.191	0	Myeloid cells
NPL	0	0.745942	0.285	0.029	0	Myeloid cells
LRPAP1	0	0.743415	0.53	0.154	0	Myeloid cells
LAMTOR1	0	0.741697	0.556	0.166	0	Myeloid cells
LPCAT2	0	0.740389	0.317	0.042	0	Myeloid cells
LIMS1	0	0.738578	0.543	0.166	0	Myeloid cells
TMSB10	0	0.737509	0.959	0.848	0	Myeloid cells
H2AFY	0	0.736761	0.628	0.204	0	Myeloid cells
PTPMT1	0	0.732334	0.405	0.067	0	Myeloid cells
ADAP2	0	0.728851	0.26	0.016	0	Myeloid cells
SH3BGRL3	0	0.727287	0.844	0.504	0	Myeloid cells
EIF4EBP1	0	0.726861	0.402	0.061	0	Myeloid cells
PNPLA6	0	0.725828	0.387	0.052	0	Myeloid cells
AP1S2	0	0.719376	0.384	0.086	0	Myeloid cells
ATP2B1-AS1	0	0.718482	0.291	0.034	0	Myeloid cells
SPG21	0	0.715152	0.519	0.136	0	Myeloid cells
IFIT3	0	0.712947	0.302	0.052	0	Myeloid cells
RTN4	0	0.712923	0.702	0.277	0	Myeloid cells
SH3BGRL	0	0.712657	0.652	0.227	0	Myeloid cells
EGR2	0	0.709166	0.304	0.046	0	Myeloid cells
SLC43A2	0	0.707826	0.274	0.036	0	Myeloid cells
OGFRL1	0	0.706867	0.326	0.055	0	Myeloid cells
PCOLCE2	0	0.70073	0.273	0.012	0	Myeloid cells
GRB2	0	0.699792	0.64	0.217	0	Myeloid cells
SVIL	0	0.691918	0.424	0.11	0	Myeloid cells
NPC2	0	0.689761	0.894	0.413	0	Myeloid cells
GNB4	0	0.686974	0.288	0.034	0	Myeloid cells
TALDO1	0	0.6842	0.594	0.193	0	Myeloid cells
ITM2B	0	0.683826	0.871	0.533	0	Myeloid cells
UPP1	0	0.682607	0.494	0.11	0	Myeloid cells
PGD	0	0.680752	0.443	0.098	0	Myeloid cells
ABCG1	0	0.667992	0.409	0.077	0	Myeloid cells
SPRED1	0	0.667484	0.322	0.068	0	Myeloid cells
EMILIN2	0	0.665094	0.28	0.025	0	Myeloid cells
MAN2B1	0	0.66239	0.363	0.048	0	Myeloid cells
SNX2	0	0.661614	0.486	0.111	0	Myeloid cells
POMP	0	0.659326	0.741	0.334	0	Myeloid cells
RAC1	0	0.658461	0.835	0.414	0	Myeloid cells
CHCHD10	0	0.658059	0.557	0.168	0	Myeloid cells
TNS3	0	0.657462	0.37	0.074	0	Myeloid cells
GPCPD1	0	0.653738	0.595	0.19	0	Myeloid cells
ELOB	0	0.651817	0.775	0.429	0	Myeloid cells
RIPK2	0	0.651279	0.274	0.065	0	Myeloid cells
DAPK1	0	0.650682	0.354	0.074	0	Myeloid cells
MCOLN1	0	0.647633	0.328	0.031	0	Myeloid cells
BLOC1S1	0	0.646502	0.633	0.22	0	Myeloid cells
MANBA	0	0.645981	0.379	0.08	0	Myeloid cells
NRP1	0	0.644505	0.335	0.065	0	Myeloid cells
PECAM1	0	0.640605	0.455	0.069	0	Myeloid cells
ACTN1	0	0.638475	0.405	0.091	0	Myeloid cells
VASP	0	0.6378	0.484	0.124	0	Myeloid cells
BID	0	0.636508	0.389	0.062	0	Myeloid cells
NCEH1	0	0.636004	0.377	0.069	0	Myeloid cells
RAB32	0	0.634733	0.315	0.048	0	Myeloid cells
RASSF4	0	0.634473	0.273	0.033	0	Myeloid cells
TPP1	0	0.634282	0.558	0.195	0	Myeloid cells
HEXA	0	0.633772	0.423	0.095	0	Myeloid cells
COMT	0	0.631463	0.559	0.187	0	Myeloid cells
TKT	0	0.628051	0.546	0.181	0	Myeloid cells
RGS10	0	0.627872	0.557	0.146	0	Myeloid cells
RASGEF1B	0	0.627154	0.566	0.173	0	Myeloid cells
RNH1	0	0.626495	0.575	0.184	0	Myeloid cells
LACTB	0	0.625993	0.352	0.049	0	Myeloid cells
SLC31A1	0	0.625705	0.356	0.057	0	Myeloid cells
CD300LF	0	0.621853	0.273	0.014	0	Myeloid cells
GAA	0	0.617871	0.349	0.05	0	Myeloid cells
AKR1A1	0	0.616419	0.545	0.165	0	Myeloid cells
DNASE2	0	0.614489	0.387	0.072	0	Myeloid cells
CAP1	0	0.614347	0.596	0.178	0	Myeloid cells
SRGN1	0	0.610659	0.918	0.568	0	Myeloid cells
IL18	0	0.61064	0.32	0.06	0	Myeloid cells
IRF8	0	0.610476	0.323	0.051	0	Myeloid cells
RAB7A	0	0.609239	0.712	0.314	0	Myeloid cells
VAT1	0	0.603465	0.362	0.06	0	Myeloid cells
DUSP1	0	0.602259	0.819	0.471	0	Myeloid cells
ARRB2	0	0.599398	0.494	0.135	0	Myeloid cells
DSE	0	0.596336	0.306	0.055	0	Myeloid cells
ABR	0	0.593299	0.317	0.058	0	Myeloid cells
ARPC5	0	0.592007	0.714	0.3	0	Myeloid cells
IFNGR2	0	0.591947	0.443	0.124	0	Myeloid cells
MPP1	0	0.59167	0.279	0.028	0	Myeloid cells
LAMP2	0	0.591517	0.5	0.149	0	Myeloid cells
CMTM6	0	0.589362	0.571	0.178	0	Myeloid cells
ST3GAL6	0	0.588434	0.268	0.031	0	Myeloid cells
ADA2	0	0.588132	0.41	0.099	0	Myeloid cells
EIF4A1	0	0.58664	0.693	0.279	0	Myeloid cells
NCF4	0	0.584963	0.351	0.045	0	Myeloid cells
ATP6AP1	0	0.584488	0.502	0.148	0	Myeloid cells
C20orf27	0	0.582736	0.352	0.053	0	Myeloid cells
RMDN3	0	0.581412	0.36	0.069	0	Myeloid cells
NFKB1	0	0.578429	0.385	0.179	0	Myeloid cells
UBB	0	0.576163	0.791	0.52	0	Myeloid cells
NEAT1	0	0.575701	0.892	0.492	0	Myeloid cells
APLP2	0	0.574676	0.707	0.297	0	Myeloid cells
SHTN1	0	0.574506	0.339	0.064	0	Myeloid cells
LAMTOR2	0	0.569998	0.57	0.184	0	Myeloid cells
MEF2A	0	0.568907	0.436	0.108	0	Myeloid cells
CEP170	0	0.568621	0.329	0.062	0	Myeloid cells
VPS29	0	0.566756	0.529	0.154	0	Myeloid cells
IFI6	0	0.565794	0.738	0.389	0	Myeloid cells
PHLDA3	0	0.56458	0.324	0.06	0	Myeloid cells
DPYSL2	0	0.563536	0.43	0.11	0	Myeloid cells
DPYD	0	0.560095	0.593	0.198	0	Myeloid cells
C4orf48	0	0.559404	0.519	0.137	0	Myeloid cells
TFPT	0	0.558636	0.332	0.042	0	Myeloid cells
ATP2B1	0	0.558429	0.563	0.195	0	Myeloid cells
GNS	0	0.558098	0.387	0.109	0	Myeloid cells
GLA	0	0.556913	0.284	0.07	0	Myeloid cells
SYNGR2	0	0.556042	0.555	0.181	0	Myeloid cells
TUBB6	0	0.55604	0.31	0.04	0	Myeloid cells
MAN1A1	0	0.553953	0.446	0.105	0	Myeloid cells
DDX60L	0	0.553132	0.322	0.061	0	Myeloid cells
RAB13	0	0.553023	0.4	0.113	0	Myeloid cells
TANC2	0	0.552525	0.453	0.129	0	Myeloid cells
GRK3	0	0.551843	0.313	0.053	0	Myeloid cells
GNG5	0	0.548678	0.682	0.287	0	Myeloid cells
TMBIM4	0	0.547506	0.581	0.201	0	Myeloid cells
GNAQ	0	0.542738	0.538	0.174	0	Myeloid cells
CD302	0	0.541458	0.315	0.052	0	Myeloid cells
ATP2C1	0	0.539659	0.411	0.108	0	Myeloid cells
SEC11A	0	0.536718	0.63	0.242	0	Myeloid cells
ACOT7	0	0.536585	0.308	0.048	0	Myeloid cells
SCPEP1	0	0.534915	0.41	0.106	0	Myeloid cells
NAGK	0	0.534524	0.359	0.083	0	Myeloid cells
SCIMP	0	0.532431	0.274	0.014	0	Myeloid cells
PDE8A	0	0.532325	0.306	0.065	0	Myeloid cells
RAB5IF	0	0.532122	0.441	0.108	0	Myeloid cells
ZNF706	0	0.531156	0.547	0.187	0	Myeloid cells
EMP3	0	0.531053	0.751	0.332	0	Myeloid cells
DBI	0	0.530362	0.723	0.347	0	Myeloid cells
CLTA	0	0.529647	0.609	0.227	0	Myeloid cells
CIAO2A	0	0.529098	0.322	0.044	0	Myeloid cells
RABGEF1	0	0.527463	0.451	0.143	0	Myeloid cells
LAP3	0	0.523913	0.43	0.11	0	Myeloid cells
CTSA	0	0.52384	0.443	0.114	0	Myeloid cells
CARD16	0	0.522376	0.569	0.185	0	Myeloid cells
SQOR	0	0.518374	0.395	0.085	0	Myeloid cells
BCAP31	0	0.517183	0.572	0.206	0	Myeloid cells
TOM1	0	0.516672	0.316	0.076	0	Myeloid cells
AVPI1	0	0.516396	0.317	0.051	0	Myeloid cells
SORT1	0	0.51312	0.312	0.063	0	Myeloid cells
PSMA7	0	0.510766	0.761	0.413	0	Myeloid cells
GMFG	0	0.510218	0.688	0.252	0	Myeloid cells
ASAP1	0	0.510066	0.497	0.136	0	Myeloid cells
NUP214	0	0.508288	0.346	0.064	0	Myeloid cells
LY6E	0	0.504573	0.65	0.328	0	Myeloid cells
SBF2	0	0.502484	0.361	0.086	0	Myeloid cells
NINJ1	0	0.501963	0.251	0.105	0	Myeloid cells
CPPED1	0	0.501542	0.254	0.045	0	Myeloid cells
SCGB3A2	0	3.89116	0.367	0.217	0	Epithelial cells
SFTPA2	0	3.62102	0.295	0.14	0	Epithelial cells
SFTPB	0	3.62032	0.385	0.187	0	Epithelial cells
SLPI	0	3.2082	0.712	0.182	0	Epithelial cells
KRT19	0	2.90129	0.682	0.088	0	Epithelial cells
AGR2	0	2.87708	0.565	0.061	0	Epithelial cells
NAPSA	0	2.75206	0.56	0.125	0	Epithelial cells
SFTA2	0	2.70885	0.625	0.086	0	Epithelial cells
SCGB3A1	0	2.70462	0.629	0.457	0	Epithelial cells
WFDC2	0	2.69521	0.646	0.112	0	Epithelial cells
AGR3	0	2.59088	0.51	0.038	0	Epithelial cells
CEACAM6	0	2.5513	0.529	0.076	0	Epithelial cells
CXCL17	0	2.53078	0.568	0.082	0	Epithelial cells
KRT7	0	2.51721	0.516	0.056	0	Epithelial cells
SLC34A2	0	2.41231	0.459	0.062	0	Epithelial cells
KRT8	0	2.34257	0.582	0.072	0	Epithelial cells
KRT18	0	2.32458	0.577	0.06	0	Epithelial cells
MUC1	0	2.31062	0.636	0.096	0	Epithelial cells
FXYD3	0	2.30508	0.527	0.056	0	Epithelial cells
EMP2	0	2.29479	0.336	0.05	0	Epithelial cells
TPPP3	0	2.28047	0.254	0.056	0	Epithelial cells
H19	0	2.24679	0.293	0.057	0	Epithelial cells
ELF3	0	2.23945	0.542	0.074	0	Epithelial cells
TACSTD2	0	2.16371	0.517	0.066	0	Epithelial cells
CYB5A	0	2.15427	0.659	0.246	0	Epithelial cells
CLDN4	0	2.1356	0.542	0.079	0	Epithelial cells
C19orf33	0	2.12421	0.449	0.043	0	Epithelial cells
MGST1	0	2.11195	0.647	0.156	0	Epithelial cells
GPRC5A	0	2.10249	0.457	0.041	0	Epithelial cells
SMIM22	0	2.03616	0.494	0.045	0	Epithelial cells
EPCAM	0	2.00779	0.477	0.039	0	Epithelial cells
SOX4	0	1.94526	0.54	0.114	0	Epithelial cells
S100A6	0	1.90645	0.977	0.793	0	Epithelial cells
TFF3	0	1.89593	0.275	0.046	0	Epithelial cells
SPINT2	0	1.89039	0.623	0.191	0	Epithelial cells
S100A14	0	1.8901	0.431	0.034	0	Epithelial cells
LMO7	0	1.88411	0.415	0.037	0	Epithelial cells
PIGR	0	1.87215	0.257	0.048	0	Epithelial cells
ATP1B1	0	1.85946	0.584	0.193	0	Epithelial cells
CD24	0	1.8006	0.406	0.054	0	Epithelial cells
TSPAN13	0	1.79269	0.47	0.05	0	Epithelial cells
SDC4	0	1.76723	0.521	0.109	0	Epithelial cells
TSPAN1	0	1.68234	0.292	0.02	0	Epithelial cells
MAL2	0	1.68042	0.422	0.028	0	Epithelial cells
FOLR1	0	1.67471	0.335	0.044	0	Epithelial cells
DSTN	0	1.65268	0.701	0.313	0	Epithelial cells
CST6	0	1.64146	0.286	0.027	0	Epithelial cells
MDK	0	1.63622	0.398	0.086	0	Epithelial cells
GDF15	0	1.61009	0.304	0.077	0	Epithelial cells
CPM	0	1.58645	0.398	0.164	0	Epithelial cells
LIMCH1	0	1.57761	0.402	0.024	0	Epithelial cells
EFNA1	0	1.56382	0.384	0.05	0	Epithelial cells
PCSK1N	0	1.56125	0.314	0.027	0	Epithelial cells
S100A13	0	1.51045	0.522	0.199	0	Epithelial cells
TMC5	0	1.50639	0.337	0.013	0	Epithelial cells
PERP	0	1.50448	0.434	0.061	0	Epithelial cells
PRDX5	0	1.49323	0.654	0.347	0	Epithelial cells
CKB	0	1.48195	0.363	0.042	0	Epithelial cells
TM4SF1	0	1.47695	0.324	0.071	0	Epithelial cells
CLDN7	0	1.47228	0.427	0.088	0	Epithelial cells
NEDD4L	0	1.46368	0.393	0.042	0	Epithelial cells
MECOM	0	1.46047	0.337	0.023	0	Epithelial cells
TXNDC17	0	1.46027	0.545	0.251	0	Epithelial cells
DHCR24	0	1.42745	0.403	0.067	0	Epithelial cells
SFN	0	1.42412	0.301	0.023	0	Epithelial cells
CRABP2	0	1.41527	0.265	0.038	0	Epithelial cells
C16orf89	0	1.40576	0.287	0.019	0	Epithelial cells
SDK1	0	1.40203	0.268	0.014	0	Epithelial cells
BEX3	0	1.38283	0.436	0.096	0	Epithelial cells
GSTP1	0	1.37843	0.68	0.448	0	Epithelial cells
SELENBP1	0	1.36794	0.327	0.034	0	Epithelial cells
LGALS3BP	0	1.36636	0.564	0.258	0	Epithelial cells
CLDN3	0	1.3579	0.34	0.02	0	Epithelial cells
STEAP4	0	1.3568	0.304	0.029	0	Epithelial cells
CRIP2	0	1.34786	0.373	0.067	0	Epithelial cells
SFTA3	0	1.33884	0.261	0.01	0	Epithelial cells
NPC21	0	1.33787	0.761	0.481	0	Epithelial cells
RNASE1	0	1.32939	0.421	0.176	0	Epithelial cells
CDH1	0	1.32698	0.365	0.018	0	Epithelial cells
UQCR10	0	1.32581	0.733	0.424	0	Epithelial cells
EGFR	0	1.322	0.325	0.019	0	Epithelial cells
S100A16	0	1.32145	0.333	0.041	0	Epithelial cells
SEC61G	0	1.29584	0.696	0.419	0	Epithelial cells
NKX2-1	0	1.2957	0.334	0.02	0	Epithelial cells
CETN2	0	1.28263	0.309	0.104	0	Epithelial cells
AQP3	0	1.28106	0.28	0.143	0	Epithelial cells
KDELR2	0	1.27932	0.472	0.227	0	Epithelial cells
PON2	0	1.27021	0.389	0.067	0	Epithelial cells
PTPRK	0	1.26732	0.346	0.024	0	Epithelial cells
SHROOM3	0	1.25717	0.311	0.014	0	Epithelial cells
ERRFI1	0	1.25711	0.343	0.07	0	Epithelial cells
KIF22	0	1.24192	0.299	0.09	0	Epithelial cells
HSPB1	0	1.23643	0.801	0.511	0	Epithelial cells
SDC1	0	1.22997	0.333	0.029	0	Epithelial cells
POLR2L	0	1.20578	0.689	0.411	0	Epithelial cells
NAALADL2	0	1.20495	0.302	0.04	0	Epithelial cells
MAGI1	0	1.19985	0.304	0.021	0	Epithelial cells
CLU	0	1.19711	0.329	0.089	0	Epithelial cells
FAM13A	0	1.18965	0.318	0.051	0	Epithelial cells
LAPTM4B	0	1.17986	0.302	0.042	0	Epithelial cells
TCEAL9	0	1.17904	0.366	0.105	0	Epithelial cells
APP	0	1.17764	0.455	0.134	0	Epithelial cells
PLS3	0	1.16056	0.304	0.045	0	Epithelial cells
RAB25	0	1.15499	0.321	0.016	0	Epithelial cells
NCOA7	0	1.15415	0.339	0.161	0	Epithelial cells
BCAM	0	1.1508	0.272	0.024	0	Epithelial cells
MIF	0	1.14095	0.678	0.487	0	Epithelial cells
RBPMS	0	1.13411	0.323	0.028	0	Epithelial cells
CRNDE	0	1.13137	0.313	0.022	0	Epithelial cells
MAGI3	0	1.12982	0.299	0.032	0	Epithelial cells
RBMS3	0	1.12841	0.271	0.035	0	Epithelial cells
ROMO1	0	1.12309	0.562	0.282	0	Epithelial cells
MACC1	0	1.12042	0.329	0.123	0	Epithelial cells
TNFRSF12A	0	1.10781	0.307	0.047	0	Epithelial cells
LPCAT1	0	1.1073	0.308	0.082	0	Epithelial cells
PARD3	0	1.10671	0.309	0.018	0	Epithelial cells
SPINT1	0	1.10364	0.297	0.065	0	Epithelial cells
HOPX	0	1.10049	0.399	0.114	0	Epithelial cells
MYO1B	0	1.09281	0.291	0.022	0	Epithelial cells
SEM1	0	1.08013	0.624	0.365	0	Epithelial cells
MYO6	0	1.07206	0.352	0.08	0	Epithelial cells
CADM1	0	1.06992	0.305	0.055	0	Epithelial cells
KIAA1217	0	1.06932	0.32	0.026	0	Epithelial cells
CADPS2	0	1.06851	0.297	0.037	0	Epithelial cells
HMGN3	0	1.05556	0.516	0.261	0	Epithelial cells
KLF5	0	1.04998	0.303	0.024	0	Epithelial cells
SELENOW	0	1.04884	0.536	0.265	0	Epithelial cells
PTPRF	0	1.04627	0.298	0.018	0	Epithelial cells
TUBB4B	0	1.03892	0.351	0.177	0	Epithelial cells
ADGRF5	0	1.03624	0.289	0.033	0	Epithelial cells
ASPH	0	1.03536	0.324	0.089	0	Epithelial cells
HES1	0	1.03205	0.339	0.077	0	Epithelial cells
SH3RF1	0	1.02321	0.279	0.02	0	Epithelial cells
TMEM125	0	1.01765	0.271	0.016	0	Epithelial cells
MRPL14	0	1.00874	0.401	0.169	0	Epithelial cells
CXADR	0	1.0057	0.286	0.02	0	Epithelial cells
ENAH	0	1.00125	0.309	0.028	0	Epithelial cells
ALCAM	0	1.0001	0.446	0.183	0	Epithelial cells
UQCRQ	0	0.999744	0.692	0.419	0	Epithelial cells
SLIRP	0	0.998327	0.551	0.295	0	Epithelial cells
MBIP	0	0.989802	0.293	0.046	0	Epithelial cells
CAPN8	0	0.988907	0.254	0.014	0	Epithelial cells
PPP1R9A	0	0.987629	0.25	0.008	0	Epithelial cells
HMGB3	0	0.987238	0.253	0.039	0	Epithelial cells
DDAH1	0	0.986319	0.277	0.017	0	Epithelial cells
CRIP1	0	0.985334	0.656	0.55	0	Epithelial cells
TSTD1	0	0.984364	0.471	0.174	0	Epithelial cells
CTSH	0	0.983001	0.439	0.277	0	Epithelial cells
PHLDA2	0	0.981412	0.295	0.076	0	Epithelial cells
ANK3	0	0.980504	0.333	0.056	0	Epithelial cells
TMC4	0	0.978159	0.289	0.018	0	Epithelial cells
AFDN	0	0.974833	0.338	0.073	0	Epithelial cells
HSBP1	0	0.97457	0.504	0.254	0	Epithelial cells
SRD5A3	0	0.973898	0.262	0.08	0	Epithelial cells
CNN3	0	0.973426	0.323	0.048	0	Epithelial cells
CCND1	0	0.970791	0.303	0.038	0	Epithelial cells
TRIM2	0	0.964412	0.26	0.015	0	Epithelial cells
SUMF2	0	0.964139	0.304	0.105	0	Epithelial cells
PDIA4	0	0.962112	0.399	0.17	0	Epithelial cells
CD59	0	0.961859	0.532	0.273	0	Epithelial cells
PATJ	0	0.960075	0.348	0.044	0	Epithelial cells
ERO1A	0	0.95634	0.327	0.136	0	Epithelial cells
QSOX1	0	0.956265	0.36	0.148	0	Epithelial cells
CD55	0	0.955917	0.51	0.293	0	Epithelial cells
SRI	0	0.951482	0.48	0.26	0	Epithelial cells
MLPH	0	0.95143	0.292	0.075	0	Epithelial cells
BAIAP2L1	0	0.951054	0.28	0.03	0	Epithelial cells
IFT57	0	0.949219	0.292	0.073	0	Epithelial cells
ENO1	0	0.944026	0.676	0.475	0	Epithelial cells
MT1X	0	0.941154	0.349	0.139	0	Epithelial cells
POLR2I	0	0.939976	0.38	0.179	0	Epithelial cells
MT1E	0	0.932003	0.379	0.089	0	Epithelial cells
SAMD12	0	0.925387	0.259	0.026	0	Epithelial cells
PLEKHA5	0	0.92376	0.316	0.047	0	Epithelial cells
MAP3K13	0	0.921686	0.384	0.122	0	Epithelial cells
PSMB5	0	0.921442	0.389	0.164	0	Epithelial cells
PTK2	0	0.918926	0.322	0.057	0	Epithelial cells
NFIA	0	0.906318	0.318	0.078	0	Epithelial cells
YAP1	0	0.903066	0.281	0.02	0	Epithelial cells
UQCC2	0	0.900809	0.335	0.156	0	Epithelial cells
TSPAN3	0	0.900589	0.365	0.137	0	Epithelial cells
EPS8	0	0.898765	0.301	0.045	0	Epithelial cells
NAV2	0	0.896489	0.264	0.021	0	Epithelial cells
NDUFA4	0	0.891312	0.764	0.505	0	Epithelial cells
MTUS1	0	0.885722	0.267	0.022	0	Epithelial cells
PPDPF	0	0.885382	0.678	0.49	0	Epithelial cells
F11R	0	0.883116	0.331	0.088	0	Epithelial cells
SORBS2	0	0.875043	0.254	0.013	0	Epithelial cells
H1F0	0	0.8722	0.258	0.051	0	Epithelial cells
CD151	0	0.870633	0.413	0.205	0	Epithelial cells
SERPINA11	0	0.868027	0.476	0.32	0	Epithelial cells
MYO1D	0	0.867547	0.322	0.06	0	Epithelial cells
BBS9	0	0.863237	0.255	0.058	0	Epithelial cells
CD91	0	0.862366	0.616	0.314	0	Epithelial cells
CTNND1	0	0.86059	0.4	0.142	0	Epithelial cells
CTTN	0	0.858968	0.259	0.027	0	Epithelial cells
FNBP1L	0	0.858083	0.259	0.018	0	Epithelial cells
CYSTM1	0	0.857573	0.401	0.187	0	Epithelial cells
NFIB	0	0.854712	0.28	0.03	0	Epithelial cells
EPHX1	0	0.854014	0.285	0.07	0	Epithelial cells
IFITM3	0	0.848785	0.631	0.345	0	Epithelial cells
MRPS24	0	0.8485	0.316	0.157	0	Epithelial cells
TPD52	0	0.847999	0.309	0.077	0	Epithelial cells
VEGFA	0	0.847066	0.321	0.083	0	Epithelial cells
KRT10	0	0.840354	0.47	0.206	0	Epithelial cells
YWHAE	0	0.832865	0.619	0.374	0	Epithelial cells
GTF2I	0	0.830303	0.345	0.136	0	Epithelial cells
TFPI	0	0.829115	0.278	0.038	0	Epithelial cells
WSB1	0	0.825723	0.59	0.388	0	Epithelial cells
AHR	0	0.825406	0.426	0.208	0	Epithelial cells
NDUFC1	0	0.813669	0.488	0.242	0	Epithelial cells
CDC42BPA	0	0.813174	0.262	0.036	0	Epithelial cells
FTO	0	0.812914	0.27	0.105	0	Epithelial cells
NEAT11	0	0.81051	0.716	0.565	0	Epithelial cells
DAP	0	0.80569	0.254	0.094	0	Epithelial cells
UGDH	0	0.801977	0.262	0.047	0	Epithelial cells
ELOC	0	0.799916	0.451	0.271	0	Epithelial cells
KRTCAP2	0	0.798142	0.46	0.295	0	Epithelial cells
RNF145	0	0.797558	0.465	0.19	0	Epithelial cells
CTNNB1	0	0.789952	0.543	0.328	0	Epithelial cells
S100A101	0	0.787745	0.845	0.603	0	Epithelial cells
FUT8	0	0.78588	0.31	0.085	0	Epithelial cells
LSM5	0	0.785265	0.425	0.211	0	Epithelial cells
CD46	0	0.784743	0.427	0.211	0	Epithelial cells
SPATS2L	0	0.7785	0.447	0.23	0	Epithelial cells
OCIAD2	0	0.778237	0.402	0.116	0	Epithelial cells
CTNNA1	0	0.777837	0.388	0.166	0	Epithelial cells
ERGIC3	0	0.773483	0.426	0.207	0	Epithelial cells
RPA3	0	0.773153	0.368	0.166	0	Epithelial cells
TSC22D1	0	0.772565	0.341	0.105	0	Epithelial cells
BLVRB	0	0.771713	0.4	0.187	0	Epithelial cells
TCEAL4	0	0.771443	0.35	0.167	0	Epithelial cells
PSENEN	0	0.769232	0.355	0.18	0	Epithelial cells
ATP5MPL	0	0.768796	0.529	0.359	0	Epithelial cells
SNRPE	0	0.764712	0.435	0.234	0	Epithelial cells
SMYD3	0	0.761462	0.434	0.165	0	Epithelial cells
SGMS2	0	0.757281	0.29	0.114	0	Epithelial cells
ATP5ME	0	0.756871	0.561	0.38	0	Epithelial cells
DDT	0	0.755283	0.349	0.206	0	Epithelial cells
MRPS21	0	0.748557	0.507	0.282	0	Epithelial cells
BTBD9	0	0.747534	0.383	0.135	0	Epithelial cells
NDRG1	0	0.743767	0.289	0.123	0	Epithelial cells
ATP11A	0	0.742632	0.268	0.085	0	Epithelial cells
SMIM14	0	0.742412	0.406	0.176	0	Epithelial cells
C1orf56	0	0.741197	0.259	0.109	0	Epithelial cells
FDPS	0	0.73686	0.28	0.111	0	Epithelial cells
PDE4D	0	0.735917	0.47	0.183	0	Epithelial cells
APLP21	0	0.733489	0.566	0.362	0	Epithelial cells
PTTG1IP	0	0.73343	0.393	0.197	0	Epithelial cells
BZW2	0	0.73149	0.297	0.083	0	Epithelial cells
ADI1	0	0.73135	0.327	0.125	0	Epithelial cells
GGCT	0	0.730263	0.278	0.085	0	Epithelial cells
PNKD	0	0.727748	0.347	0.134	0	Epithelial cells
CALM2	0	0.723038	0.81	0.617	0	Epithelial cells
RAC11	0	0.720386	0.707	0.476	0	Epithelial cells
ATP5IF1	0	0.719776	0.422	0.277	0	Epithelial cells
DAAM1	0	0.718409	0.277	0.067	0	Epithelial cells
RRBP1	0	0.718399	0.359	0.176	0	Epithelial cells
ANXA21	0	0.717792	0.735	0.508	0	Epithelial cells
MRPL52	0	0.717394	0.421	0.224	0	Epithelial cells
NUCKS1	0	0.714	0.566	0.337	0	Epithelial cells
MRPL55	0	0.712608	0.33	0.163	0	Epithelial cells
TAGLN2	0	0.711916	0.679	0.521	0	Epithelial cells
HDLBP	0	0.710337	0.394	0.181	0	Epithelial cells
NME1	0	0.705975	0.297	0.127	0	Epithelial cells
TMEM9	0	0.704713	0.258	0.042	0	Epithelial cells
CEBPD	0	0.698413	0.399	0.165	0	Epithelial cells
ACACA	0	0.697394	0.269	0.048	0	Epithelial cells
MYOF	0	0.697264	0.286	0.107	0	Epithelial cells
PCBD1	0	0.695212	0.348	0.16	0	Epithelial cells
VKORC1	0	0.692859	0.362	0.215	0	Epithelial cells
CNIH4	0	0.690983	0.373	0.192	0	Epithelial cells
PGRMC1	0	0.690065	0.298	0.079	0	Epithelial cells
ANAPC11	0	0.688107	0.466	0.268	0	Epithelial cells
COA3	0	0.687927	0.343	0.143	0	Epithelial cells
COX16	0	0.68593	0.335	0.189	0	Epithelial cells
MDM4	0	0.685007	0.266	0.107	0	Epithelial cells
RERE	0	0.684324	0.408	0.16	0	Epithelial cells
NDUFB1	0	0.684259	0.65	0.415	0	Epithelial cells
LGALS31	0	0.667788	0.708	0.412	0	Epithelial cells
NBEAL1	0	0.666372	0.294	0.088	0	Epithelial cells
RAD51B	0	0.665211	0.298	0.148	0	Epithelial cells
SH3YL1	0	0.657677	0.257	0.042	0	Epithelial cells
CLPTM1L	0	0.652242	0.266	0.106	0	Epithelial cells
TANC21	0	0.650473	0.334	0.182	0	Epithelial cells
SELENOP	0	0.646605	0.258	0.051	0	Epithelial cells
ATP2A2	0	0.64655	0.349	0.198	0	Epithelial cells
MAGED1	0	0.646519	0.296	0.068	0	Epithelial cells
ANXA4	0	0.646269	0.332	0.161	0	Epithelial cells
SSR4	0	0.644902	0.652	0.455	0	Epithelial cells
EIF2S2	0	0.644563	0.508	0.32	0	Epithelial cells
NAXE	0	0.640614	0.305	0.117	0	Epithelial cells
TMEM59	0	0.638444	0.566	0.371	0	Epithelial cells
ICA1	0	0.638384	0.25	0.046	0	Epithelial cells
DPY30	0	0.636341	0.387	0.186	0	Epithelial cells
NAA38	0	0.635809	0.426	0.235	0	Epithelial cells
TRAM1	0	0.632627	0.473	0.317	0	Epithelial cells
AUTS2	0	0.631901	0.305	0.088	0	Epithelial cells
FHIT	0	0.627744	0.281	0.126	0	Epithelial cells
OST4	0	0.626819	0.693	0.518	0	Epithelial cells
STAU2	0	0.626552	0.294	0.111	0	Epithelial cells
SPTSSA	0	0.626046	0.271	0.093	0	Epithelial cells
ATP5MF	0	0.625293	0.502	0.347	0	Epithelial cells
EIF5A	0	0.625014	0.425	0.255	0	Epithelial cells
COX6C	0	0.617471	0.741	0.554	0	Epithelial cells
NDUFAB1	0	0.617206	0.425	0.239	0	Epithelial cells
ERH	0	0.616365	0.487	0.295	0	Epithelial cells
EIF6	0	0.616016	0.367	0.201	0	Epithelial cells
ARPC1A	0	0.614917	0.302	0.123	0	Epithelial cells
KIF13A	0	0.614523	0.259	0.09	0	Epithelial cells
ICAM1	0	0.610009	0.286	0.113	0	Epithelial cells
SMURF1	0	0.606791	0.261	0.074	0	Epithelial cells
NDUFS6	0	0.60364	0.446	0.271	0	Epithelial cells
PMVK	0	0.603562	0.292	0.115	0	Epithelial cells
STK3	0	0.603116	0.262	0.094	0	Epithelial cells
SIPA1L3	0	0.602035	0.255	0.065	0	Epithelial cells
P4HB	0	0.601256	0.378	0.205	0	Epithelial cells
FIS1	0	0.599325	0.44	0.257	0	Epithelial cells
POLR2F	0	0.599182	0.292	0.167	0	Epithelial cells
TOMM6	0	0.598984	0.422	0.286	0	Epithelial cells
MRPS33	0	0.597321	0.307	0.133	0	Epithelial cells
MRPL33	0	0.596302	0.455	0.249	0	Epithelial cells
XPR1	0	0.59543	0.285	0.083	0	Epithelial cells
DPM3	0	0.594376	0.314	0.138	0	Epithelial cells
PSMG3	0	0.591975	0.25	0.083	0	Epithelial cells
PHPT1	0	0.591009	0.419	0.239	0	Epithelial cells
NEDD8	0	0.590908	0.555	0.369	0	Epithelial cells
PPA1	0	0.588254	0.378	0.184	0	Epithelial cells
SELENOM	0	0.587678	0.283	0.116	0	Epithelial cells
PRDX6	0	0.587506	0.457	0.274	0	Epithelial cells
TMEM165	0	0.587031	0.377	0.213	0	Epithelial cells
DYNLL1	0	0.586768	0.621	0.452	0	Epithelial cells
COX7C	0	0.583053	0.814	0.635	0	Epithelial cells
TMEM106B	0	0.582114	0.254	0.08	0	Epithelial cells
PPIA	0	0.580443	0.78	0.628	0	Epithelial cells
NIPSNAP2	0	0.578198	0.288	0.114	0	Epithelial cells
CHCHD2	0	0.578184	0.696	0.549	0	Epithelial cells
ERG28	0	0.573049	0.277	0.076	0	Epithelial cells
NENF	0	0.571558	0.381	0.224	0	Epithelial cells
MARCKSL1	0	0.571209	0.291	0.1	0	Epithelial cells
MMP24OS	0	0.570247	0.335	0.169	0	Epithelial cells
DYNLRB1	0	0.565349	0.473	0.296	0	Epithelial cells
BTG3	0	0.564658	0.327	0.115	0	Epithelial cells
MAST4	0	0.556208	0.289	0.068	0	Epithelial cells
TMED4	0	0.555829	0.344	0.151	0	Epithelial cells
KDM5B	0	0.554029	0.285	0.071	0	Epithelial cells
CBR1	0	0.55154	0.255	0.122	0	Epithelial cells
MALSU1	0	0.5514	0.256	0.09	0	Epithelial cells
ACBD3	0	0.549305	0.316	0.126	0	Epithelial cells
NDUFV3	0	0.548655	0.275	0.125	0	Epithelial cells
SIVA1	0	0.54853	0.377	0.21	0	Epithelial cells
GAS5	0	0.544929	0.537	0.342	0	Epithelial cells
MVP	0	0.54472	0.3	0.134	0	Epithelial cells
ADK	0	0.543849	0.366	0.137	0	Epithelial cells
EXT1	0	0.543465	0.285	0.081	0	Epithelial cells
DCXR	0	0.543321	0.339	0.171	0	Epithelial cells
PPP4R1	0	0.543082	0.253	0.067	0	Epithelial cells
ETS2	0	0.542036	0.301	0.149	0	Epithelial cells
TMEM205	0	0.540618	0.305	0.136	0	Epithelial cells
TMEM256	0	0.539446	0.342	0.177	0	Epithelial cells
METTL26	0	0.538839	0.349	0.172	0	Epithelial cells
PAM	0	0.538714	0.327	0.109	0	Epithelial cells
ZNHIT1	0	0.536318	0.414	0.247	0	Epithelial cells
CBX3	0	0.535164	0.445	0.293	0	Epithelial cells
AURKAIP1	0	0.529571	0.409	0.24	0	Epithelial cells
RNF181	0	0.526132	0.405	0.249	0	Epithelial cells
CENPX	0	0.524749	0.276	0.132	0	Epithelial cells
BCAS3	0	0.522952	0.284	0.122	0	Epithelial cells
PPP1R14B	0	0.522899	0.264	0.104	0	Epithelial cells
NDUFA6	0	0.522761	0.392	0.242	0	Epithelial cells
TMEM258	0	0.522129	0.625	0.448	0	Epithelial cells
C7orf50	0	0.521417	0.308	0.175	0	Epithelial cells
LAPTM4A	0	0.518571	0.535	0.349	0	Epithelial cells
HMGN1	0	0.517789	0.576	0.402	0	Epithelial cells
PDXK	0	0.516306	0.331	0.188	0	Epithelial cells
PDLIM1	0	0.515799	0.346	0.175	0	Epithelial cells
TAX1BP1	0	0.51427	0.52	0.344	0	Epithelial cells
MNAT1	0	0.514241	0.25	0.071	0	Epithelial cells
TIMM13	0	0.51413	0.323	0.174	0	Epithelial cells
CAPN2	0	0.513731	0.346	0.153	0	Epithelial cells
CSTB1	0	0.512439	0.809	0.549	0	Epithelial cells
YIPF3	0	0.511324	0.324	0.148	0	Epithelial cells
ATP1A1	0	0.508876	0.444	0.239	0	Epithelial cells
MCU	0	0.508152	0.254	0.073	0	Epithelial cells
AK2	0	0.507409	0.302	0.135	0	Epithelial cells
LAMTOR5	0	0.506584	0.489	0.312	0	Epithelial cells
EIF2AK1	0	0.504152	0.32	0.142	0	Epithelial cells
NDUFB11	0	0.502137	0.507	0.325	0	Epithelial cells
MRPL51	0	0.500437	0.415	0.248	0	Epithelial cells
TCEAL8	4.80723e-307	0.510771	0.271	0.152	1.73974e-302	Epithelial cells
RAB2A	3.30578e-305	0.53676	0.431	0.293	1.19636e-300	Epithelial cells
ATP5PF	1.05153e-282	0.52452	0.428	0.301	3.80549e-278	Epithelial cells
ATP5PO	2.82997e-241	0.510367	0.372	0.261	1.02417e-236	Epithelial cells
EGR1	9.20248e-241	0.536508	0.332	0.219	3.33038e-236	Epithelial cells
NHP2	4.81278e-234	0.507813	0.26	0.159	1.74175e-229	Epithelial cells
SCGB1A1	1.0112e-192	3.57842	0.456	0.346	3.65952e-188	Epithelial cells
GAPDH	7.72284e-171	0.653207	0.697	0.585	2.79489e-166	Epithelial cells
IFI61	2.69435e-168	0.658691	0.565	0.458	9.75086e-164	Epithelial cells
CXCL21	2.69809e-142	0.642118	0.264	0.184	9.76439e-138	Epithelial cells
CANX	1.66789e-123	0.504579	0.43	0.35	6.03608e-119	Epithelial cells
RHOB	1.60265e-121	0.935275	0.4	0.334	5.8e-117	Epithelial cells
ATF3	1.80134e-121	0.639316	0.3	0.227	6.51906e-117	Epithelial cells
ALDOA	4.29308e-108	0.585598	0.278	0.206	1.55367e-103	Epithelial cells
HSP90B1	1.51052e-101	0.508176	0.495	0.411	5.46659e-97	Epithelial cells
SFTPC	2.30817e-85	4.78482	0.347	0.303	8.35327e-81	Epithelial cells
IGKC	0	6.3906	0.804	0.367	0	B cells
IGHG1	0	6.1038	0.355	0.085	0	B cells
IGLC2	0	5.80614	0.416	0.134	0	B cells
IGLC3	0	5.64469	0.26	0.055	0	B cells
IGHA1	0	5.60332	0.429	0.166	0	B cells
JCHAIN	0	5.47635	0.414	0.063	0	B cells
IGHG3	0	5.39492	0.353	0.104	0	B cells
IGHG4	0	4.95606	0.326	0.091	0	B cells
IGHM	0	4.78726	0.356	0.053	0	B cells
MS4A1	0	3.65354	0.423	0.014	0	B cells
CD79A	0	3.55112	0.535	0.016	0	B cells
BANK1	0	3.07821	0.42	0.037	0	B cells
LY9	0	2.14201	0.27	0.042	0	B cells
RALGPS2	0	2.08624	0.304	0.059	0	B cells
MEF2C	0	1.96191	0.411	0.141	0	B cells
PIM2	0	1.92276	0.388	0.144	0	B cells
ADAM28	0	1.80028	0.25	0.048	0	B cells
ST6GAL1	0	1.56719	0.336	0.115	0	B cells
TCF4	0	1.42732	0.271	0.085	0	B cells
SELL	0	1.34189	0.26	0.086	0	B cells
CD741	0	1.08909	0.968	0.832	0	B cells
HERPUD1	1.44467e-265	2.00957	0.452	0.274	5.22826e-261	B cells
HLA-DRA1	4.76984e-252	0.831383	0.881	0.738	1.72621e-247	B cells
CXCR41	2.78909e-185	0.750776	0.645	0.437	1.00937e-180	B cells
LTB1	2.77947e-174	1.06968	0.385	0.212	1.00589e-169	B cells
BASP1	5.1618e-154	1.22614	0.261	0.127	1.86805e-149	B cells
HLA-DQA11	5.84837e-133	1.14569	0.483	0.34	2.11653e-128	B cells
AC116533.11	3.19489e-127	1.04198	0.329	0.186	1.15623e-122	B cells
AC024293.11	6.85307e-120	1.00796	0.338	0.196	2.48013e-115	B cells
NCOA3	2.04408e-115	1.15532	0.293	0.171	7.39752e-111	B cells
SEL1L3	7.39192e-114	1.10577	0.265	0.149	2.67514e-109	B cells
FCHSD2	2.19318e-99	1.27123	0.261	0.153	7.93712e-95	B cells
MTATP6P11	1.10787e-93	0.88065	0.334	0.207	4.00939e-89	B cells
SMIM141	3.47275e-87	1.59403	0.309	0.221	1.25679e-82	B cells
JUND1	1.27173e-83	0.965421	0.56	0.512	4.60238e-79	B cells
INPP5D	1.97198e-83	0.989959	0.252	0.151	7.13661e-79	B cells
ATP5E1	5.54489e-83	0.633724	0.362	0.223	2.0067e-78	B cells
EZR1	6.35728e-78	1.06206	0.522	0.461	2.3007e-73	B cells
RGS2	2.48988e-75	1.09662	0.38	0.278	9.01089e-71	B cells
YPEL51	5.36802e-70	1.04424	0.439	0.358	1.94269e-65	B cells
MKNK2	1.66118e-66	1.05949	0.269	0.179	6.01183e-62	B cells
HLA-DRB11	1.49483e-65	0.504762	0.766	0.664	5.40979e-61	B cells
PRDM2	1.40567e-63	1.07593	0.269	0.183	5.08712e-59	B cells
AL590867.21	8.75296e-61	0.761494	0.283	0.185	3.1677e-56	B cells
BIRC31	3.94803e-60	0.679603	0.312	0.21	1.42879e-55	B cells
CD37	5.42852e-58	1.10153	0.381	0.317	1.96458e-53	B cells
RHOH1	1.1913e-55	0.516361	0.284	0.185	4.3113e-51	B cells
RIPOR21	3.60327e-53	0.864485	0.265	0.181	1.30402e-48	B cells
AP001324.1	3.5078e-51	0.695138	0.264	0.177	1.26947e-46	B cells
PDE4B1	1.55216e-50	0.740215	0.354	0.27	5.61726e-46	B cells
GPR1831	1.69189e-46	0.77954	0.31	0.216	6.12294e-42	B cells
AC099560.21	2.31095e-45	0.683504	0.26	0.178	8.36331e-41	B cells
SMAP21	4.28931e-45	0.960209	0.312	0.244	1.5523e-40	B cells
SERPINB9	1.00221e-43	0.623776	0.284	0.199	3.62699e-39	B cells
AC005912.11	6.39345e-43	0.612811	0.279	0.196	2.31379e-38	B cells
KDM6B	2.29896e-36	0.893869	0.281	0.218	8.31995e-32	B cells
CD831	2.6589e-34	0.995789	0.333	0.282	9.62255e-30	B cells
TSC22D31	2.82396e-31	0.52608	0.474	0.439	1.02199e-26	B cells
SEC11C	1.12513e-27	1.07844	0.265	0.227	4.07185e-23	B cells
PTMAP21	1.36532e-27	0.524563	0.264	0.195	4.94109e-23	B cells
CYTIP1	1.11915e-26	0.520173	0.291	0.229	4.05021e-22	B cells
SKIL	3.64938e-25	1.024	0.317	0.279	1.32071e-20	B cells
YWHAZ1	1.48129e-22	0.727131	0.55	0.572	5.36079e-18	B cells
SP110	4.85972e-22	0.872222	0.269	0.233	1.75873e-17	B cells
KLF21	1.51368e-21	0.636267	0.339	0.296	5.47801e-17	B cells
SFPQ1	2.23861e-19	0.821238	0.365	0.342	8.10154e-15	B cells
CD551	2.5184e-19	0.756872	0.367	0.338	9.1141e-15	B cells
BTG2	1.03294e-16	0.573483	0.373	0.34	3.73822e-12	B cells
HSP90B11	1.19488e-15	1.04106	0.407	0.43	4.32428e-11	B cells
NAP1L11	3.03057e-14	0.746311	0.484	0.508	1.09676e-09	B cells
SMCHD11	1.34186e-12	0.598518	0.281	0.252	4.85619e-08	B cells
NR4A21	6.69913e-12	0.707858	0.357	0.341	2.42441e-07	B cells
EVI2B	1.70002e-10	0.596466	0.287	0.261	6.15238e-06	B cells
EEF2	7.55912e-10	0.554636	0.472	0.509	2.73565e-05	B cells
EEF1B2	1.9138e-09	0.620889	0.483	0.508	6.92605e-05	B cells
HSPH11	4.45479e-06	0.5524	0.334	0.332	0.161219	B cells
DDX17	2.88748e-05	0.612317	0.364	0.375	1	B cells
DDX3X1	2.90918e-05	0.662012	0.372	0.379	1	B cells
SF11	4.96302e-05	0.595158	0.323	0.325	1	B cells
KMT2E1	0.000811376	0.549336	0.352	0.366	1	B cells
HNRNPA2B1	0.0015756	0.512607	0.495	0.551	1	B cells
SF3B11	0.00764742	0.518258	0.29	0.297	1	B cells
COL1A1	0	6.59411	0.701	0.086	0	Fibroblasts
COL1A2	0	6.40937	0.78	0.034	0	Fibroblasts
COL3A1	0	6.26987	0.677	0.027	0	Fibroblasts
SPARC	0	5.54627	0.728	0.094	0	Fibroblasts
DCN	0	5.25093	0.738	0.017	0	Fibroblasts
MGP	0	4.8772	0.678	0.077	0	Fibroblasts
LUM	0	4.81646	0.658	0.034	0	Fibroblasts
CALD1	0	4.24413	0.819	0.037	0	Fibroblasts
BGN	0	4.21429	0.578	0.013	0	Fibroblasts
RARRES2	0	3.91491	0.662	0.025	0	Fibroblasts
A2M	0	3.79296	0.465	0.089	0	Fibroblasts
COL5A2	0	3.57139	0.529	0.011	0	Fibroblasts
MMP2	0	3.56051	0.547	0.039	0	Fibroblasts
COL6A3	0	3.49876	0.568	0.01	0	Fibroblasts
IGFBP7	0	3.45452	0.712	0.098	0	Fibroblasts
POSTN	0	3.39791	0.307	0.009	0	Fibroblasts
COL5A1	0	3.32597	0.425	0.01	0	Fibroblasts
CCDC80	0	3.27078	0.486	0.019	0	Fibroblasts
FBLN1	0	3.26575	0.49	0.014	0	Fibroblasts
SPARCL1	0	3.25469	0.486	0.031	0	Fibroblasts
COL6A1	0	3.2375	0.542	0.026	0	Fibroblasts
TIMP1	0	3.22631	0.756	0.292	0	Fibroblasts
COL6A2	0	3.20586	0.649	0.023	0	Fibroblasts
TIMP3	0	3.16387	0.609	0.063	0	Fibroblasts
C1R	0	3.10393	0.598	0.033	0	Fibroblasts
TAGLN	0	3.08709	0.4	0.039	0	Fibroblasts
TPM2	0	2.95329	0.585	0.02	0	Fibroblasts
MYL9	0	2.95013	0.6	0.058	0	Fibroblasts
AEBP1	0	2.93327	0.536	0.012	0	Fibroblasts
C1S	0	2.89791	0.587	0.04	0	Fibroblasts
PTGDS	0	2.89271	0.275	0.028	0	Fibroblasts
SERPINE1	0	2.80639	0.304	0.034	0	Fibroblasts
FN11	0	2.79096	0.797	0.273	0	Fibroblasts
PRKG1	0	2.73646	0.456	0.026	0	Fibroblasts
C11orf96	0	2.73145	0.363	0.035	0	Fibroblasts
THBS2	0	2.73039	0.41	0.004	0	Fibroblasts
MXRA5	0	2.65276	0.324	0.003	0	Fibroblasts
ACTA2	0	2.63941	0.317	0.025	0	Fibroblasts
PLAC9	0	2.61619	0.333	0.006	0	Fibroblasts
PCOLCE	0	2.55288	0.497	0.015	0	Fibroblasts
SERPING11	0	2.53703	0.729	0.217	0	Fibroblasts
VCAN	0	2.52053	0.485	0.064	0	Fibroblasts
MFAP4	0	2.50211	0.362	0.002	0	Fibroblasts
NBL1	0	2.46805	0.539	0.037	0	Fibroblasts
ASPN	0	2.46361	0.255	0.002	0	Fibroblasts
IGFBP6	0	2.46085	0.305	0.01	0	Fibroblasts
CTHRC1	0	2.45552	0.395	0.012	0	Fibroblasts
ANTXR1	0	2.44811	0.505	0.018	0	Fibroblasts
C3	0	2.4261	0.326	0.077	0	Fibroblasts
HTRA1	0	2.38099	0.453	0.041	0	Fibroblasts
THY1	0	2.36394	0.377	0.003	0	Fibroblasts
CFH	0	2.33898	0.513	0.07	0	Fibroblasts
SLIT2	0	2.32684	0.404	0.023	0	Fibroblasts
SERPINF1	0	2.30498	0.503	0.067	0	Fibroblasts
EMP1	0	2.25459	0.485	0.102	0	Fibroblasts
TPM1	0	2.24945	0.543	0.098	0	Fibroblasts
COL4A2	0	2.23723	0.314	0.023	0	Fibroblasts
ADIRF	0	2.20295	0.339	0.084	0	Fibroblasts
CAVIN1	0	2.19831	0.505	0.046	0	Fibroblasts
CDH11	0	2.18508	0.46	0.004	0	Fibroblasts
PRELP	0	2.15128	0.255	0.003	0	Fibroblasts
IGFBP5	0	2.1434	0.306	0.024	0	Fibroblasts
COL4A1	0	2.13779	0.269	0.014	0	Fibroblasts
SULF1	0	2.13087	0.389	0.015	0	Fibroblasts
MMP14	0	2.12011	0.417	0.083	0	Fibroblasts
MYLK	0	2.11224	0.396	0.013	0	Fibroblasts
SOD3	0	2.10409	0.337	0.03	0	Fibroblasts
EFEMP1	0	2.03057	0.352	0.036	0	Fibroblasts
LAMA4	0	2.02824	0.433	0.008	0	Fibroblasts
COL12A1	0	2.02644	0.319	0.01	0	Fibroblasts
FSTL1	0	2.00816	0.423	0.021	0	Fibroblasts
ABI3BP	0	1.97583	0.351	0.011	0	Fibroblasts
PDLIM3	0	1.96843	0.407	0.011	0	Fibroblasts
SERPINH1	0	1.96248	0.452	0.091	0	Fibroblasts
COL8A1	0	1.96202	0.407	0.027	0	Fibroblasts
LTBP2	0	1.92433	0.336	0.01	0	Fibroblasts
FBN1	0	1.90762	0.401	0.013	0	Fibroblasts
GPC6	0	1.90162	0.354	0.011	0	Fibroblasts
ID3	0	1.89922	0.428	0.117	0	Fibroblasts
LAMB1	0	1.89694	0.378	0.02	0	Fibroblasts
GPC3	0	1.8941	0.27	0.023	0	Fibroblasts
TIMP21	0	1.86321	0.531	0.204	0	Fibroblasts
PALLD	0	1.85177	0.474	0.093	0	Fibroblasts
CNN31	0	1.84068	0.524	0.097	0	Fibroblasts
IGFBP4	0	1.83625	0.411	0.075	0	Fibroblasts
PMP22	0	1.83615	0.481	0.089	0	Fibroblasts
MYH10	0	1.82673	0.396	0.03	0	Fibroblasts
PDGFRB	0	1.82359	0.317	0.004	0	Fibroblasts
PLOD2	0	1.78934	0.329	0.039	0	Fibroblasts
IFITM31	0	1.78933	0.805	0.397	0	Fibroblasts
MFGE8	0	1.78752	0.388	0.031	0	Fibroblasts
UACA	0	1.78532	0.381	0.036	0	Fibroblasts
PRRX1	0	1.77879	0.373	0.003	0	Fibroblasts
ELN	0	1.75483	0.259	0.009	0	Fibroblasts
LHFPL6	0	1.74303	0.309	0.026	0	Fibroblasts
CRISPLD2	0	1.72389	0.293	0.013	0	Fibroblasts
PRSS23	0	1.70809	0.445	0.075	0	Fibroblasts
NNMT	0	1.69998	0.449	0.044	0	Fibroblasts
DPYSL3	0	1.67852	0.36	0.029	0	Fibroblasts
CAVIN3	0	1.67347	0.433	0.059	0	Fibroblasts
SELENOM1	0	1.63893	0.508	0.143	0	Fibroblasts
LOX	0	1.62106	0.254	0.005	0	Fibroblasts
ISLR	0	1.61897	0.279	0.002	0	Fibroblasts
DKK3	0	1.61812	0.352	0.013	0	Fibroblasts
COX7A1	0	1.60844	0.279	0.01	0	Fibroblasts
CALU	0	1.60648	0.456	0.168	0	Fibroblasts
COL14A1	0	1.59419	0.253	0.003	0	Fibroblasts
CPE	0	1.59057	0.382	0.061	0	Fibroblasts
LTBP1	0	1.58922	0.301	0.029	0	Fibroblasts
FHL1	0	1.55163	0.327	0.072	0	Fibroblasts
SLIT3	0	1.53822	0.267	0.006	0	Fibroblasts
NR2F2	0	1.53164	0.297	0.035	0	Fibroblasts
OGN	0	1.5313	0.26	0.002	0	Fibroblasts
RBMS31	0	1.52673	0.369	0.079	0	Fibroblasts
DST	0	1.50687	0.473	0.149	0	Fibroblasts
PBX1	0	1.49999	0.391	0.06	0	Fibroblasts
PTMS	0	1.48709	0.581	0.274	0	Fibroblasts
LTBP4	0	1.47335	0.298	0.039	0	Fibroblasts
LGALS11	0	1.46572	0.908	0.593	0	Fibroblasts
FKBP10	0	1.46478	0.323	0.006	0	Fibroblasts
SPON2	0	1.46281	0.364	0.065	0	Fibroblasts
TCF41	0	1.46259	0.485	0.084	0	Fibroblasts
LMCD1	0	1.45598	0.298	0.021	0	Fibroblasts
LRP11	0	1.43942	0.452	0.152	0	Fibroblasts
SDC2	0	1.43172	0.337	0.063	0	Fibroblasts
PDGFRA	0	1.41834	0.298	0.002	0	Fibroblasts
ID4	0	1.39407	0.313	0.038	0	Fibroblasts
LAMC1	0	1.39206	0.37	0.055	0	Fibroblasts
ZFPM2	0	1.3913	0.274	0.014	0	Fibroblasts
CLEC11A	0	1.38334	0.341	0.036	0	Fibroblasts
CSRP1	0	1.38305	0.397	0.125	0	Fibroblasts
BICC1	0	1.38151	0.34	0.023	0	Fibroblasts
PLS31	0	1.36838	0.428	0.092	0	Fibroblasts
NR2F1	0	1.35795	0.288	0.014	0	Fibroblasts
PXDN	0	1.35501	0.279	0.013	0	Fibroblasts
DDR2	0	1.35388	0.32	0.006	0	Fibroblasts
CKAP4	0	1.34881	0.323	0.061	0	Fibroblasts
RCN3	0	1.34773	0.297	0.016	0	Fibroblasts
OLFML3	0	1.34735	0.324	0.024	0	Fibroblasts
CAV1	0	1.34393	0.481	0.079	0	Fibroblasts
ENAH1	0	1.34022	0.408	0.08	0	Fibroblasts
LAPTM4A1	0	1.31687	0.706	0.381	0	Fibroblasts
BNC2	0	1.31214	0.328	0.039	0	Fibroblasts
MXRA8	0	1.30732	0.309	0.022	0	Fibroblasts
PPFIBP1	0	1.30355	0.372	0.047	0	Fibroblasts
EMILIN1	0	1.3022	0.289	0.003	0	Fibroblasts
MIR100HG	0	1.30117	0.296	0.006	0	Fibroblasts
EDIL3	0	1.29859	0.29	0.011	0	Fibroblasts
PTPRG	0	1.28281	0.275	0.042	0	Fibroblasts
CYBRD1	0	1.28175	0.353	0.045	0	Fibroblasts
DLC1	0	1.26836	0.354	0.064	0	Fibroblasts
FILIP1L	0	1.26634	0.342	0.087	0	Fibroblasts
RTL8C	0	1.23278	0.379	0.113	0	Fibroblasts
FERMT2	0	1.22562	0.343	0.037	0	Fibroblasts
PARVA	0	1.22531	0.345	0.039	0	Fibroblasts
ITGB5	0	1.22337	0.328	0.064	0	Fibroblasts
MRC2	0	1.21024	0.321	0.021	0	Fibroblasts
TFPI1	0	1.20695	0.332	0.083	0	Fibroblasts
EFEMP2	0	1.20149	0.324	0.012	0	Fibroblasts
CFI	0	1.19933	0.312	0.042	0	Fibroblasts
FAP	0	1.19351	0.253	0.002	0	Fibroblasts
GPX8	0	1.18824	0.304	0.017	0	Fibroblasts
CRYAB	0	1.18749	0.268	0.007	0	Fibroblasts
SH3PXD2A	0	1.18313	0.3	0.059	0	Fibroblasts
NEXN	0	1.18201	0.265	0.032	0	Fibroblasts
ADAMTS2	0	1.15663	0.28	0.002	0	Fibroblasts
ITGA1	0	1.15561	0.277	0.056	0	Fibroblasts
NFIB1	0	1.14662	0.369	0.077	0	Fibroblasts
PIEZO2	0	1.14562	0.253	0.005	0	Fibroblasts
MSRB3	0	1.11855	0.284	0.01	0	Fibroblasts
SPON1	0	1.11005	0.26	0.005	0	Fibroblasts
SH3D19	0	1.10894	0.323	0.066	0	Fibroblasts
FGFR1	0	1.10324	0.299	0.022	0	Fibroblasts
CHPF	0	1.09582	0.301	0.04	0	Fibroblasts
CERCAM	0	1.0789	0.267	0.011	0	Fibroblasts
TMEM176A	0	1.06959	0.33	0.084	0	Fibroblasts
SGCE	0	1.06723	0.293	0.028	0	Fibroblasts
CRIP21	0	1.06253	0.428	0.125	0	Fibroblasts
GXYLT2	0	1.05217	0.273	0.014	0	Fibroblasts
EPB41L2	0	1.04911	0.339	0.078	0	Fibroblasts
ECM1	0	1.03443	0.253	0.013	0	Fibroblasts
MARCKS1	0	1.01865	0.468	0.147	0	Fibroblasts
MAP1B	0	1.01592	0.253	0.033	0	Fibroblasts
MYO1B1	0	1.01325	0.312	0.073	0	Fibroblasts
RCN1	0	0.984453	0.323	0.082	0	Fibroblasts
IL1R1	0	0.983667	0.307	0.053	0	Fibroblasts
NFIX	0	0.982692	0.29	0.049	0	Fibroblasts
GEM	0	0.982324	0.288	0.048	0	Fibroblasts
NDN	0	0.98192	0.291	0.019	0	Fibroblasts
VCL	0	0.979391	0.346	0.087	0	Fibroblasts
GJA1	0	0.971458	0.274	0.034	0	Fibroblasts
EHD2	0	0.963722	0.269	0.029	0	Fibroblasts
APBB2	0	0.961421	0.272	0.058	0	Fibroblasts
RBP1	0	0.953088	0.268	0.021	0	Fibroblasts
PMEPA1	0	0.951404	0.322	0.08	0	Fibroblasts
TCEAL91	0	0.938902	0.466	0.153	0	Fibroblasts
BEX31	0	0.936022	0.481	0.161	0	Fibroblasts
KLF9	0	0.928951	0.297	0.065	0	Fibroblasts
TMEM98	0	0.924981	0.325	0.046	0	Fibroblasts
PKIG	0	0.918122	0.285	0.055	0	Fibroblasts
FHL2	0	0.89556	0.255	0.037	0	Fibroblasts
FAM114A1	0	0.875219	0.3	0.054	0	Fibroblasts
HEG1	0	0.863399	0.306	0.05	0	Fibroblasts
PLTP	0	0.839596	0.289	0.067	0	Fibroblasts
TEAD1	0	0.824357	0.284	0.058	0	Fibroblasts
LAMB2	0	0.812881	0.258	0.04	0	Fibroblasts
CTTN1	0	0.739656	0.311	0.071	0	Fibroblasts
GNG11	0	0.566113	0.252	0.04	0	Fibroblasts
PDLIM7	8.00564e-305	1.10764	0.338	0.095	2.89724e-300	Fibroblasts
MT1E1	9.59465e-305	1.43492	0.441	0.144	3.4723e-300	Fibroblasts
SELENOP1	3.21788e-300	1.81211	0.324	0.089	1.16455e-295	Fibroblasts
TNFRSF12A1	1.89007e-296	0.974907	0.346	0.096	6.84016e-292	Fibroblasts
NCKAP1	9.75841e-293	0.68889	0.273	0.063	3.53157e-288	Fibroblasts
TSC22D11	5.34355e-290	1.44285	0.427	0.149	1.93383e-285	Fibroblasts
YAP11	1.12056e-285	0.806128	0.287	0.07	4.05529e-281	Fibroblasts
GNG12	1.33111e-284	0.812798	0.303	0.08	4.8173e-280	Fibroblasts
S100A161	7.97898e-279	0.660331	0.348	0.097	2.88759e-274	Fibroblasts
SPTBN1	1.99882e-276	1.00857	0.423	0.139	7.23372e-272	Fibroblasts
THBS1	1.12546e-275	1.62778	0.324	0.095	4.07303e-271	Fibroblasts
LIMA1	1.27823e-271	1.05621	0.404	0.14	4.62591e-267	Fibroblasts
CLIC41	1.37395e-271	1.02022	0.447	0.167	4.97231e-267	Fibroblasts
MT2A	1.14554e-268	1.89665	0.728	0.434	4.14571e-264	Fibroblasts
TJP1	9.49992e-265	0.91173	0.284	0.073	3.43802e-260	Fibroblasts
MICAL2	2.1081e-262	0.798933	0.284	0.074	7.6292e-258	Fibroblasts
CCL2	3.34463e-259	1.83079	0.302	0.085	1.21042e-254	Fibroblasts
ITGB1	9.29807e-255	1.1477	0.605	0.301	3.36497e-250	Fibroblasts
TNS1	3.72008e-254	0.959045	0.265	0.068	1.3463e-249	Fibroblasts
SORBS3	2.01399e-244	0.695962	0.263	0.068	7.28864e-240	Fibroblasts
APP1	1.11191e-242	1.09367	0.478	0.196	4.02401e-238	Fibroblasts
PPIC	3.06705e-241	1.02723	0.399	0.146	1.10996e-236	Fibroblasts
NFIC	2.70588e-239	0.871744	0.38	0.131	9.79258e-235	Fibroblasts
TUBB2A	3.43468e-235	0.991635	0.271	0.075	1.24301e-230	Fibroblasts
IKBIP	8.512e-234	0.630014	0.261	0.068	3.08049e-229	Fibroblasts
RAI14	2.57635e-231	0.622365	0.261	0.069	9.32382e-227	Fibroblasts
PLPP3	1.58674e-230	1.23851	0.255	0.07	5.74243e-226	Fibroblasts
ITGAV	9.22088e-230	0.830103	0.319	0.101	3.33704e-225	Fibroblasts
CAV2	3.11826e-229	0.571621	0.262	0.068	1.1285e-224	Fibroblasts
LTBP3	6.67434e-228	0.739769	0.29	0.084	2.41544e-223	Fibroblasts
PKD2	9.36517e-225	0.723438	0.293	0.087	3.38926e-220	Fibroblasts
TMEM176B1	2.20021e-222	0.954913	0.354	0.118	7.96256e-218	Fibroblasts
LSAMP1	9.60058e-222	1.10025	0.346	0.111	3.47445e-217	Fibroblasts
RBPMS1	5.96107e-220	0.808582	0.294	0.086	2.15731e-215	Fibroblasts
ACTN11	7.34706e-220	1.21887	0.412	0.168	2.6589e-215	Fibroblasts
CLU1	8.49278e-220	1.8853	0.381	0.135	3.07354e-215	Fibroblasts
GPX3	1.97678e-219	2.06213	0.333	0.118	7.15398e-215	Fibroblasts
DSTN1	7.49725e-216	1.00465	0.681	0.388	2.71325e-211	Fibroblasts
PDLIM2	4.81048e-214	0.849237	0.305	0.095	1.74091e-209	Fibroblasts
CD631	1.59428e-213	0.800473	0.868	0.595	5.76968e-209	Fibroblasts
ANO6	1.27704e-212	0.68932	0.273	0.078	4.62161e-208	Fibroblasts
GOLIM4	1.08911e-211	0.864755	0.352	0.123	3.94148e-207	Fibroblasts
PEAK1	1.62033e-209	0.932152	0.294	0.09	5.86398e-205	Fibroblasts
SPRY1	1.23897e-203	1.03926	0.269	0.081	4.48383e-199	Fibroblasts
TM4SF11	1.43713e-203	1.58812	0.339	0.12	5.20099e-199	Fibroblasts
WWTR1	1.02451e-202	0.709324	0.276	0.083	3.70769e-198	Fibroblasts
MAGED11	1.36863e-202	0.758719	0.328	0.112	4.95306e-198	Fibroblasts
C12orf57	7.91946e-199	0.840696	0.499	0.219	2.86605e-194	Fibroblasts
PTK21	4.17349e-195	0.862435	0.322	0.108	1.51039e-190	Fibroblasts
EID1	1.13938e-194	0.989466	0.571	0.306	4.1234e-190	Fibroblasts
HCFC1R1	1.70364e-189	0.949621	0.409	0.172	6.16546e-185	Fibroblasts
SLC44A1	8.35063e-189	0.710724	0.278	0.087	3.02209e-184	Fibroblasts
MDK1	1.60975e-188	0.844544	0.384	0.146	5.82567e-184	Fibroblasts
MIR4435-2HG	2.73257e-183	0.717557	0.314	0.106	9.88916e-179	Fibroblasts
MAGED2	7.35407e-176	0.670797	0.355	0.135	2.66144e-171	Fibroblasts
RBFOX2	7.58487e-176	0.677926	0.445	0.19	2.74496e-171	Fibroblasts
TUBB61	1.39118e-175	0.770821	0.302	0.107	5.03466e-171	Fibroblasts
EXT11	7.66356e-173	0.829216	0.331	0.119	2.77344e-168	Fibroblasts
RRBP11	4.92532e-169	0.973229	0.44	0.21	1.78247e-164	Fibroblasts
SLC39A7	1.23534e-168	0.582929	0.287	0.099	4.47068e-164	Fibroblasts
MPZL1	2.55536e-167	0.560857	0.264	0.086	9.24785e-163	Fibroblasts
TPM4	6.33411e-164	1.54212	0.548	0.336	2.29232e-159	Fibroblasts
CD1511	1.79137e-163	0.893203	0.484	0.244	6.48295e-159	Fibroblasts
NUCB2	3.54677e-163	0.658218	0.364	0.146	1.28357e-158	Fibroblasts
PLXDC21	2.67673e-162	0.750859	0.574	0.281	9.68708e-158	Fibroblasts
CRIM1	2.91157e-162	0.945751	0.26	0.087	1.0537e-157	Fibroblasts
CRTAP	2.50128e-161	0.99117	0.381	0.172	9.05212e-157	Fibroblasts
SEC24D	1.50115e-159	0.579306	0.285	0.1	5.43265e-155	Fibroblasts
VIM1	8.54833e-158	1.03873	0.851	0.671	3.09364e-153	Fibroblasts
TUBA1A	6.62434e-156	0.915926	0.523	0.274	2.39735e-151	Fibroblasts
CD991	1.58625e-154	1.01403	0.605	0.384	5.74062e-150	Fibroblasts
ANXA51	2.03435e-153	1.02248	0.61	0.393	7.36231e-149	Fibroblasts
LIMCH11	5.82736e-153	1.4333	0.273	0.1	2.10892e-148	Fibroblasts
RND3	1.65619e-151	1.09457	0.291	0.111	5.99374e-147	Fibroblasts
OSTC	3.30988e-146	0.835727	0.442	0.223	1.19784e-141	Fibroblasts
GSN1	3.73056e-145	1.26532	0.549	0.289	1.35009e-140	Fibroblasts
SEC31A	1.9029e-144	0.751676	0.437	0.212	6.88659e-140	Fibroblasts
UGDH1	5.27429e-139	0.625154	0.253	0.089	1.90877e-134	Fibroblasts
SCARB2	2.11617e-137	0.807975	0.387	0.181	7.65843e-133	Fibroblasts
KDELR1	2.74994e-137	0.909002	0.416	0.213	9.95205e-133	Fibroblasts
EGR11	2.96774e-137	1.26426	0.461	0.238	1.07402e-132	Fibroblasts
PDLIM5	1.91533e-136	0.908494	0.366	0.166	6.93158e-132	Fibroblasts
SPATS2L1	3.89589e-136	0.806512	0.502	0.271	1.40992e-131	Fibroblasts
TCEAL41	5.09232e-136	0.731191	0.421	0.201	1.84291e-131	Fibroblasts
IL6ST	1.61463e-135	0.638345	0.393	0.178	5.84336e-131	Fibroblasts
CYB5R3	1.73728e-134	0.767444	0.404	0.196	6.28721e-130	Fibroblasts
MAP4	6.48638e-134	0.684445	0.406	0.192	2.34742e-129	Fibroblasts
IGFBP2	2.48793e-132	0.874339	0.282	0.11	9.00383e-128	Fibroblasts
CD591	3.48478e-132	0.68085	0.572	0.323	1.26114e-127	Fibroblasts
LMAN1	1.48882e-131	0.750393	0.4	0.197	5.38804e-127	Fibroblasts
ADAM9	7.46316e-131	0.662049	0.278	0.107	2.70092e-126	Fibroblasts
HSP90B12	7.1376e-129	0.706194	0.636	0.424	2.5831e-124	Fibroblasts
LGALS3BP1	8.34159e-128	0.879987	0.534	0.318	3.01882e-123	Fibroblasts
HDLBP1	8.88834e-128	0.987673	0.416	0.222	3.21669e-123	Fibroblasts
TFG	1.22846e-123	0.522558	0.324	0.139	4.4458e-119	Fibroblasts
NFIA1	2.97382e-122	0.729847	0.302	0.125	1.07623e-117	Fibroblasts
CDK14	1.21575e-120	0.560428	0.268	0.104	4.39981e-116	Fibroblasts
RABAC1	2.99809e-119	0.65079	0.536	0.297	1.08501e-114	Fibroblasts
LEPROT	4.08274e-118	0.724666	0.414	0.211	1.47754e-113	Fibroblasts
REXO2	2.42849e-116	0.569826	0.33	0.148	8.7887e-112	Fibroblasts
INHBA1	6.41034e-115	1.0773	0.311	0.138	2.3199e-110	Fibroblasts
TSPAN4	9.18925e-115	0.75939	0.265	0.108	3.32559e-110	Fibroblasts
PHLDA1	6.33886e-114	0.749826	0.333	0.151	2.29403e-109	Fibroblasts
PRDX4	2.17519e-112	0.693408	0.345	0.166	7.872e-108	Fibroblasts
LMO4	9.6575e-112	0.539067	0.339	0.155	3.49505e-107	Fibroblasts
LMNA	5.27229e-109	0.680309	0.612	0.413	1.90804e-104	Fibroblasts
ARF4	2.51964e-108	0.847467	0.489	0.304	9.11858e-104	Fibroblasts
SOX41	1.28929e-107	0.520417	0.413	0.199	4.66594e-103	Fibroblasts
CEBPD1	4.51861e-107	0.974091	0.405	0.21	1.63529e-102	Fibroblasts
NORAD	1.11841e-103	0.535291	0.386	0.193	4.04753e-99	Fibroblasts
YBX3	4.5478e-103	0.686354	0.425	0.229	1.64585e-98	Fibroblasts
PLEKHA51	6.33936e-103	0.620199	0.251	0.1	2.29421e-98	Fibroblasts
ERRFI11	7.06848e-100	0.747621	0.283	0.124	2.55808e-95	Fibroblasts
AXL1	3.00106e-97	0.650936	0.319	0.15	1.08608e-92	Fibroblasts
PEA15	3.99014e-97	0.649116	0.314	0.149	1.44403e-92	Fibroblasts
ROCK2	1.40042e-95	0.522428	0.277	0.122	5.06811e-91	Fibroblasts
MYOF1	2.81545e-93	0.560182	0.301	0.141	1.01891e-88	Fibroblasts
HES11	2.44173e-92	0.70273	0.288	0.129	8.83662e-88	Fibroblasts
KDELR21	9.56325e-92	0.570232	0.465	0.275	3.46094e-87	Fibroblasts
MACF11	1.89989e-91	0.954165	0.515	0.305	6.87569e-87	Fibroblasts
EPAS1	3.47617e-91	0.533844	0.317	0.155	1.25803e-86	Fibroblasts
NUCKS11	1.63471e-89	0.536486	0.585	0.381	5.91601e-85	Fibroblasts
TUBB	1.91464e-85	0.592441	0.551	0.357	6.92908e-81	Fibroblasts
2024-09-02	6.01538e-85	0.590136	0.259	0.118	2.17696e-80	Fibroblasts
TGFBI1	7.20947e-85	1.19315	0.316	0.168	2.60911e-80	Fibroblasts
PPIB	2.71697e-83	0.898428	0.438	0.269	9.83273e-79	Fibroblasts
LPP	1.22938e-82	0.770681	0.492	0.299	4.44913e-78	Fibroblasts
PHPT11	2.66573e-82	0.607304	0.465	0.273	9.64727e-78	Fibroblasts
ARL2	1.3522e-80	0.537363	0.301	0.15	4.89362e-76	Fibroblasts
SELENOS	1.58811e-80	0.535735	0.423	0.244	5.74736e-76	Fibroblasts
DAD1	3.56199e-80	0.534608	0.547	0.352	1.28908e-75	Fibroblasts
TACC1	1.02165e-78	0.686347	0.388	0.214	3.69735e-74	Fibroblasts
S100A131	9.06578e-77	0.622823	0.448	0.264	3.2809e-72	Fibroblasts
PDIA3	1.36827e-76	0.537576	0.535	0.359	4.95177e-72	Fibroblasts
RTN41	1.76097e-74	0.541089	0.574	0.385	6.37295e-70	Fibroblasts
PTTG1IP1	1.3655e-72	0.500381	0.404	0.235	4.94174e-68	Fibroblasts
ACTG1	2.62001e-72	0.640334	0.788	0.717	9.48181e-68	Fibroblasts
RAB131	7.72877e-72	0.513464	0.341	0.185	2.79704e-67	Fibroblasts
SEC62	2.47819e-71	0.510747	0.634	0.433	8.96855e-67	Fibroblasts
QSOX11	1.07736e-69	0.553553	0.344	0.189	3.89898e-65	Fibroblasts
ESD	3.18849e-69	0.569131	0.361	0.202	1.15391e-64	Fibroblasts
LBH	1.60168e-68	0.595348	0.296	0.152	5.79647e-64	Fibroblasts
NRP11	4.78049e-68	0.612408	0.267	0.133	1.73006e-63	Fibroblasts
SLC38A21	1.39859e-67	0.563849	0.409	0.25	5.06148e-63	Fibroblasts
RAB311	2.34649e-67	0.629202	0.392	0.237	8.49196e-63	Fibroblasts
ZFHX3	1.54377e-60	0.79935	0.256	0.135	5.58689e-56	Fibroblasts
CFD1	5.85887e-57	3.37205	0.314	0.206	2.12032e-52	Fibroblasts
TGM21	1.82125e-55	0.80465	0.26	0.14	6.5911e-51	Fibroblasts
FLNA	1.61605e-54	0.550616	0.438	0.28	5.84847e-50	Fibroblasts
DPYSL21	1.45719e-49	0.554279	0.322	0.191	5.27359e-45	Fibroblasts
KLF41	1.06573e-40	0.536515	0.298	0.185	3.85689e-36	Fibroblasts
NDUFC2	3.35578e-32	0.538227	0.382	0.276	1.21446e-27	Fibroblasts
MYH9	1.31076e-29	0.516456	0.44	0.344	4.74365e-25	Fibroblasts
SEPTIN71	3.31286e-27	0.593917	0.352	0.265	1.19892e-22	Fibroblasts
RHOB1	7.66044e-27	0.513813	0.434	0.346	2.77231e-22	Fibroblasts
FTX	1.1763e-25	0.521682	0.313	0.223	4.25704e-21	Fibroblasts
FOS	4.32209e-24	0.572907	0.69	0.629	1.56417e-19	Fibroblasts
SNHG29	3.98075e-22	0.728971	0.403	0.341	1.44063e-17	Fibroblasts
FCN3	0	5.16508	0.42	0.007	0	Endothelial cells
RAMP2	0	4.53958	0.774	0.011	0	Endothelial cells
SPARCL11	0	4.36924	0.678	0.028	0	Endothelial cells
GNG111	0	4.11367	0.695	0.031	0	Endothelial cells
CALCRL	0	4.01945	0.657	0.011	0	Endothelial cells
LDB2	0	3.98441	0.701	0.012	0	Endothelial cells
EPAS11	0	3.95821	0.758	0.146	0	Endothelial cells
CLDN5	0	3.92479	0.621	0.01	0	Endothelial cells
VWF	0	3.62005	0.527	0.011	0	Endothelial cells
TNFSF10	0	3.5906	0.724	0.135	0	Endothelial cells
CAV11	0	3.44248	0.753	0.074	0	Endothelial cells
TMEM100	0	3.43135	0.4	0.004	0	Endothelial cells
MGP1	0	3.35226	0.527	0.082	0	Endothelial cells
PTPRB	0	3.34169	0.524	0.01	0	Endothelial cells
AQP1	0	3.33085	0.565	0.046	0	Endothelial cells
IGFBP71	0	3.26902	0.576	0.102	0	Endothelial cells
CLEC14A	0	3.1897	0.5	0.003	0	Endothelial cells
ADGRL2	0	3.12446	0.445	0.016	0	Endothelial cells
TIMP31	0	3.09562	0.565	0.065	0	Endothelial cells
EMCN	0	3.06725	0.419	0.003	0	Endothelial cells
EGFL7	0	3.04485	0.516	0.02	0	Endothelial cells
PCAT19	0	2.96178	0.521	0.021	0	Endothelial cells
RAMP3	0	2.95179	0.394	0.002	0	Endothelial cells
CAVIN2	0	2.94418	0.46	0.029	0	Endothelial cells
PECAM11	0	2.85921	0.614	0.161	0	Endothelial cells
ARHGAP29	0	2.8378	0.515	0.043	0	Endothelial cells
SLC6A4	0	2.79517	0.281	0.002	0	Endothelial cells
TM4SF12	0	2.78291	0.639	0.114	0	Endothelial cells
TCF42	0	2.78172	0.599	0.082	0	Endothelial cells
IGFBP41	0	2.76946	0.515	0.073	0	Endothelial cells
IFITM32	0	2.73837	0.871	0.396	0	Endothelial cells
IFI271	0	2.72243	0.855	0.33	0	Endothelial cells
A2M1	0	2.69822	0.589	0.087	0	Endothelial cells
SLC9A3R2	0	2.65789	0.446	0.066	0	Endothelial cells
CA4	0	2.65194	0.283	0.002	0	Endothelial cells
PCDH17	0	2.64202	0.372	0.01	0	Endothelial cells
TFPI2	0	2.63433	0.464	0.081	0	Endothelial cells
EDN1	0	2.61022	0.268	0.03	0	Endothelial cells
CAVIN11	0	2.60932	0.469	0.047	0	Endothelial cells
ID1	0	2.60408	0.418	0.075	0	Endothelial cells
LIFR	0	2.59736	0.344	0.028	0	Endothelial cells
CD36	0	2.54042	0.291	0.05	0	Endothelial cells
ECSCR	0	2.5349	0.414	0.032	0	Endothelial cells
ESAM	0	2.52994	0.384	0.014	0	Endothelial cells
PALMD	0	2.50423	0.371	0.019	0	Endothelial cells
HYAL2	0	2.46116	0.384	0.04	0	Endothelial cells
DEPP1	0	2.45575	0.25	0.013	0	Endothelial cells
ERG	0	2.44151	0.384	0.011	0	Endothelial cells
PTPRG1	0	2.41197	0.371	0.04	0	Endothelial cells
STXBP6	0	2.40874	0.311	0.009	0	Endothelial cells
CD93	0	2.40479	0.365	0.033	0	Endothelial cells
ADIRF1	0	2.39771	0.394	0.083	0	Endothelial cells
CDH5	0	2.36978	0.37	0.004	0	Endothelial cells
PTPRM	0	2.36193	0.468	0.111	0	Endothelial cells
ADGRF51	0	2.34214	0.422	0.08	0	Endothelial cells
EMP11	0	2.31498	0.403	0.105	0	Endothelial cells
FLT1	0	2.28672	0.296	0.03	0	Endothelial cells
CTNNAL1	0	2.28339	0.321	0.043	0	Endothelial cells
NFIB2	0	2.25842	0.443	0.075	0	Endothelial cells
ID31	0	2.24577	0.434	0.117	0	Endothelial cells
SLCO2A1	0	2.24451	0.321	0.011	0	Endothelial cells
COL4A11	0	2.24431	0.26	0.014	0	Endothelial cells
DACH1	0	2.24211	0.257	0.007	0	Endothelial cells
GALNT18	0	2.23081	0.298	0.032	0	Endothelial cells
SPTBN11	0	2.21294	0.49	0.138	0	Endothelial cells
HECW2	0	2.21112	0.298	0.032	0	Endothelial cells
IL33	0	2.1894	0.28	0.006	0	Endothelial cells
BST2	0	2.18718	0.584	0.25	0	Endothelial cells
VAMP5	0	2.17673	0.537	0.205	0	Endothelial cells
ENG	0	2.16631	0.395	0.102	0	Endothelial cells
BMPR2	0	2.14235	0.469	0.166	0	Endothelial cells
APP2	0	2.14228	0.508	0.196	0	Endothelial cells
COL4A21	0	2.1209	0.278	0.024	0	Endothelial cells
KIAA12171	0	2.11313	0.332	0.083	0	Endothelial cells
NPDC1	0	2.09474	0.336	0.029	0	Endothelial cells
NOSTRIN	0	2.0695	0.264	0.015	0	Endothelial cells
ICAM2	0	2.04686	0.328	0.073	0	Endothelial cells
SEMA6A	0	2.03464	0.265	0.004	0	Endothelial cells
SPARC1	0	2.02208	0.49	0.1	0	Endothelial cells
CAV21	0	2.01814	0.386	0.066	0	Endothelial cells
TSPAN7	0	2.00878	0.299	0.019	0	Endothelial cells
RNASE11	0	2.00657	0.671	0.218	0	Endothelial cells
ACVRL1	0	1.99443	0.315	0.043	0	Endothelial cells
ADGRL4	0	1.98488	0.272	0.005	0	Endothelial cells
EFNB2	0	1.97973	0.268	0.032	0	Endothelial cells
CALD11	0	1.94497	0.425	0.046	0	Endothelial cells
SH3D191	0	1.9164	0.295	0.067	0	Endothelial cells
JAM2	0	1.86111	0.269	0.004	0	Endothelial cells
WWTR11	0	1.8595	0.334	0.082	0	Endothelial cells
PPFIBP11	0	1.84749	0.294	0.049	0	Endothelial cells
RAPGEF5	0	1.83333	0.291	0.043	0	Endothelial cells
ITM2B1	0	1.81046	0.854	0.617	0	Endothelial cells
STARD13	0	1.80381	0.255	0.047	0	Endothelial cells
TCIM	0	1.80337	0.29	0.054	0	Endothelial cells
TIE1	0	1.79261	0.259	0.004	0	Endothelial cells
HEG11	0	1.73034	0.285	0.051	0	Endothelial cells
LHFPL61	0	1.71899	0.251	0.027	0	Endothelial cells
DOCK9	0	1.70483	0.304	0.06	0	Endothelial cells
TJP11	0	1.68516	0.304	0.073	0	Endothelial cells
GIMAP7	0	1.67504	0.419	0.102	0	Endothelial cells
CRIP22	0	1.63576	0.405	0.126	0	Endothelial cells
DPYSL31	0	1.62565	0.253	0.032	0	Endothelial cells
HLA-E1	0	1.62098	0.881	0.659	0	Endothelial cells
TGFBR3	0	1.60909	0.274	0.055	0	Endothelial cells
EMP21	0	1.55662	0.421	0.104	0	Endothelial cells
ITGA11	0	1.53942	0.283	0.056	0	Endothelial cells
ZEB1	0	1.40021	0.319	0.07	0	Endothelial cells
PRSS231	5.32978e-297	1.78747	0.304	0.079	1.92885e-292	Endothelial cells
TTC28	9.67247e-296	1.68377	0.273	0.065	3.50047e-291	Endothelial cells
CD592	1.35704e-287	1.89676	0.596	0.322	4.91113e-283	Endothelial cells
GPX31	5.10081e-282	2.14032	0.363	0.118	1.84598e-277	Endothelial cells
SASH1	3.67919e-280	1.71088	0.276	0.07	1.3315e-275	Endothelial cells
RBMS32	3.6994e-280	1.66972	0.302	0.081	1.33881e-275	Endothelial cells
MAGI11	1.47519e-252	1.59945	0.282	0.077	5.33872e-248	Endothelial cells
RALGAPA2	2.36382e-242	1.83111	0.334	0.11	8.55466e-238	Endothelial cells
BCAM1	2.30962e-219	1.26086	0.262	0.073	8.35852e-215	Endothelial cells
S100A162	3.03478e-217	1.31698	0.31	0.098	1.09829e-212	Endothelial cells
B2M1	6.44494e-215	0.766382	0.998	0.993	2.33242e-210	Endothelial cells
IFITM21	7.86531e-215	1.09385	0.67	0.402	2.84646e-210	Endothelial cells
GBP4	3.87512e-210	1.62498	0.321	0.109	1.40241e-205	Endothelial cells
CNN32	1.34167e-197	1.37029	0.304	0.102	4.8555e-193	Endothelial cells
MEF2C1	1.47337e-179	1.39937	0.368	0.149	5.33213e-175	Endothelial cells
ETS21	6.15896e-179	1.59252	0.392	0.177	2.22893e-174	Endothelial cells
PRKCE	1.29975e-177	1.81049	0.32	0.124	4.7038e-173	Endothelial cells
FKBP1A	7.33857e-171	1.56884	0.563	0.384	2.65583e-166	Endothelial cells
RDX	3.29997e-170	1.57922	0.41	0.198	1.19426e-165	Endothelial cells
SH3BP5	7.97821e-170	1.56478	0.27	0.095	2.88731e-165	Endothelial cells
ITM2A1	6.52141e-165	0.997132	0.385	0.153	2.3601e-160	Endothelial cells
THBD1	3.42992e-164	1.51609	0.266	0.093	1.24129e-159	Endothelial cells
MGST2	2.13315e-149	1.56215	0.382	0.19	7.71986e-145	Endothelial cells
PDLIM11	5.38728e-147	1.5352	0.399	0.207	1.94965e-142	Endothelial cells
LAPTM4A2	2.25498e-142	1.24027	0.567	0.384	8.16076e-138	Endothelial cells
SOCS3	5.723e-137	1.86558	0.433	0.242	2.07115e-132	Endothelial cells
CCDC85B	4.57318e-135	1.4138	0.357	0.171	1.65503e-130	Endothelial cells
SEC14L1	1.00495e-134	1.35913	0.327	0.146	3.63691e-130	Endothelial cells
STOM	6.54556e-122	1.44355	0.432	0.258	2.36884e-117	Endothelial cells
TGM22	4.83736e-119	1.31548	0.305	0.139	1.75064e-114	Endothelial cells
MARCKSL11	3.55571e-115	1.06697	0.306	0.137	1.28681e-110	Endothelial cells
HLA-B1	4.47072e-114	0.544231	0.951	0.898	1.61795e-109	Endothelial cells
RHOC	6.95675e-111	1.21936	0.343	0.173	2.51765e-106	Endothelial cells
TMSB101	3.39317e-109	0.633334	0.956	0.875	1.22799e-104	Endothelial cells
SERPINB6	1.95608e-108	1.44517	0.374	0.211	7.07907e-104	Endothelial cells
TGFBR2	8.87172e-106	1.25885	0.375	0.207	3.21067e-101	Endothelial cells
GIMAP4	5.65849e-105	1.06654	0.309	0.144	2.04781e-100	Endothelial cells
HES12	1.3123e-102	1.56091	0.281	0.129	4.74922e-98	Endothelial cells
TXNIP1	3.0265e-101	0.9202	0.625	0.462	1.09529e-96	Endothelial cells
HLA-C1	8.7909e-101	0.55148	0.913	0.825	3.18142e-96	Endothelial cells
CTNND11	9.24971e-101	1.28539	0.354	0.194	3.34747e-96	Endothelial cells
MYL12B	2.54477e-87	0.8684	0.64	0.544	9.20953e-83	Endothelial cells
ARGLU11	5.99091e-85	1.30592	0.426	0.278	2.16811e-80	Endothelial cells
DOCK41	2.00155e-84	1.11483	0.33	0.178	7.24359e-80	Endothelial cells
MT2A1	1.30206e-82	1.13301	0.57	0.437	4.71214e-78	Endothelial cells
NFIA2	1.1723e-81	1.13628	0.26	0.126	4.24255e-77	Endothelial cells
NRP12	1.29849e-79	1.32049	0.263	0.133	4.69924e-75	Endothelial cells
MARCKS2	2.16452e-75	0.86893	0.296	0.151	7.83341e-71	Endothelial cells
CLU2	1.61439e-70	1.95222	0.264	0.138	5.84249e-66	Endothelial cells
DUSP6	2.97971e-70	1.14582	0.29	0.161	1.07836e-65	Endothelial cells
YBX31	1.34659e-69	1.16808	0.358	0.231	4.87331e-65	Endothelial cells
PRMT1	6.30002e-69	1.19216	0.282	0.157	2.27998e-64	Endothelial cells
IFNGR1	6.76758e-66	1.33783	0.332	0.209	2.44919e-61	Endothelial cells
TIMP11	4.17005e-65	1.27512	0.431	0.3	1.50914e-60	Endothelial cells
WARS	1.02475e-63	1.14631	0.277	0.157	3.70856e-59	Endothelial cells
KLF42	5.75613e-61	1.26295	0.303	0.185	2.08314e-56	Endothelial cells
CEBPD2	1.18616e-59	1.49516	0.329	0.212	4.29272e-55	Endothelial cells
ARHGAP181	6.35755e-59	1.26533	0.362	0.247	2.3008e-54	Endothelial cells
TSC22D12	8.96787e-59	1.12133	0.268	0.153	3.24547e-54	Endothelial cells
FOS1	1.76281e-57	0.675392	0.693	0.629	6.3796e-53	Endothelial cells
LRMDA1	2.48792e-54	1.21437	0.33	0.221	9.00378e-50	Endothelial cells
IL6ST1	9.96074e-53	0.905343	0.295	0.18	3.60479e-48	Endothelial cells
HMGB1	5.07362e-51	0.66593	0.61	0.537	1.83614e-46	Endothelial cells
MYL12A	1.09846e-49	0.547375	0.657	0.584	3.97532e-45	Endothelial cells
ITGB11	6.00008e-49	0.839621	0.413	0.306	2.17143e-44	Endothelial cells
MT1E2	2.62135e-47	0.925511	0.255	0.149	9.48665e-43	Endothelial cells
DUSP11	8.9962e-44	0.613378	0.627	0.561	3.25572e-39	Endothelial cells
RALA	2.17673e-43	1.01321	0.307	0.206	7.87757e-39	Endothelial cells
FOXP1	2.65447e-43	0.863357	0.469	0.379	9.60653e-39	Endothelial cells
RTN42	7.90769e-42	0.906676	0.469	0.388	2.86179e-37	Endothelial cells
GUK1	4.21961e-38	0.803006	0.455	0.382	1.52708e-33	Endothelial cells
TUBA1A1	2.43786e-37	0.930886	0.37	0.277	8.82262e-33	Endothelial cells
LEPROT1	6.05418e-36	0.972243	0.297	0.214	2.19101e-31	Endothelial cells
ZBTB20	1.0383e-35	0.732378	0.385	0.286	3.75761e-31	Endothelial cells
BEX32	1.93653e-35	0.677822	0.262	0.166	7.00831e-31	Endothelial cells
NEDD9	5.62396e-35	0.822723	0.259	0.168	2.03531e-30	Endothelial cells
SRP14	2.22167e-34	0.528258	0.641	0.603	8.04021e-30	Endothelial cells
S100A132	8.18297e-33	0.716358	0.355	0.266	2.96142e-28	Endothelial cells
TACC11	6.86034e-32	0.816302	0.301	0.216	2.48276e-27	Endothelial cells
LAP31	7.29613e-29	1.01854	0.266	0.193	2.64047e-24	Endothelial cells
SEC621	1.33284e-28	0.723257	0.482	0.437	4.82354e-24	Endothelial cells
IFI161	5.23335e-28	0.71556	0.369	0.29	1.89395e-23	Endothelial cells
DYNLL11	1.14449e-27	0.580746	0.532	0.487	4.14193e-23	Endothelial cells
SOX42	2.24222e-25	0.585859	0.287	0.202	8.1146e-21	Endothelial cells
PHACTR21	1.17379e-24	0.68428	0.28	0.206	4.24793e-20	Endothelial cells
KLF22	2.24371e-23	0.551072	0.372	0.297	8.12e-19	Endothelial cells
IER2	3.15414e-23	0.788009	0.413	0.36	1.14148e-18	Endothelial cells
UTRN	7.66123e-22	0.703501	0.352	0.287	2.7726e-17	Endothelial cells
MACF12	7.76112e-20	0.604927	0.37	0.308	2.80875e-15	Endothelial cells
CLEC2B1	2.72103e-19	0.679279	0.326	0.265	9.8474e-15	Endothelial cells
TMOD3	2.77902e-19	0.754007	0.252	0.193	1.00573e-14	Endothelial cells
EGR12	5.33989e-19	0.592722	0.308	0.241	1.93251e-14	Endothelial cells
CD1512	1.03267e-18	0.776651	0.3	0.248	3.73723e-14	Endothelial cells
C12orf571	1.54802e-18	0.617856	0.287	0.224	5.60229e-14	Endothelial cells
EID11	7.33301e-18	0.635766	0.356	0.311	2.65382e-13	Endothelial cells
RASAL21	7.73855e-18	0.984037	0.255	0.202	2.80058e-13	Endothelial cells
GABARAPL2	1.35043e-16	0.722595	0.323	0.281	4.88719e-12	Endothelial cells
GNAI2	3.58032e-16	0.66038	0.364	0.331	1.29572e-11	Endothelial cells
FTX1	1.5825e-15	0.713768	0.276	0.224	5.72707e-11	Endothelial cells
MYH91	1.81772e-15	0.658377	0.377	0.346	6.57832e-11	Endothelial cells
GNAQ1	2.41221e-15	0.782481	0.312	0.269	8.7298e-11	Endothelial cells
POMP1	1.0381e-14	0.519926	0.463	0.441	3.7569e-10	Endothelial cells
PTTG1IP2	5.36361e-14	0.711583	0.279	0.238	1.94109e-09	Endothelial cells
N4BP2L2	7.19258e-14	0.615468	0.378	0.343	2.603e-09	Endothelial cells
RHOB2	1.69984e-13	0.621736	0.381	0.347	6.15174e-09	Endothelial cells
NDUFC21	3.92682e-13	0.681821	0.311	0.277	1.42112e-08	Endothelial cells
CAPZA2	4.8471e-13	0.671806	0.339	0.307	1.75416e-08	Endothelial cells
GSN2	6.77755e-13	0.60565	0.334	0.295	2.4528e-08	Endothelial cells
CARD161	1.53559e-10	0.644687	0.319	0.285	5.5573e-06	Endothelial cells
JMJD1C	1.77256e-10	0.563271	0.388	0.366	6.4149e-06	Endothelial cells
PSMB91	2.12729e-10	0.536058	0.363	0.336	7.69866e-06	Endothelial cells
DAD11	4.0579e-10	0.56336	0.374	0.356	1.46856e-05	Endothelial cells
QKI1	1.41347e-09	0.648584	0.322	0.3	5.11535e-05	Endothelial cells
ACTN4	2.21056e-09	0.58605	0.269	0.236	8.00003e-05	Endothelial cells
NUMB	9.0412e-09	0.78596	0.253	0.225	0.000327201	Endothelial cells
NDUFA12	1.11406e-08	0.594995	0.28	0.253	0.000403178	Endothelial cells
CDC37	7.15557e-08	0.633534	0.285	0.265	0.0025896	Endothelial cells
WASF2	2.33623e-06	0.527229	0.289	0.275	0.0845482	Endothelial cells
PTMS1	2.10725e-05	0.576396	0.286	0.281	0.762613	Endothelial cells
CAMTA1	2.17893e-05	0.577913	0.25	0.235	0.788555	Endothelial cells
TPSB2	0	7.7116	0.993	0.085	0	Mast cells
TPSAB1	0	7.03302	0.913	0.031	0	Mast cells
CPA3	0	6.01018	0.935	0.018	0	Mast cells
HPGDS	0	4.73122	0.802	0.069	0	Mast cells
MS4A2	0	4.64773	0.77	0.009	0	Mast cells
KIT	0	3.72529	0.649	0.015	0	Mast cells
GATA2	0	3.54079	0.506	0.011	0	Mast cells
RGS13	0	3.37096	0.62	0.014	0	Mast cells
VWA5A	0	3.29345	0.573	0.043	0	Mast cells
HPGD	0	3.24777	0.568	0.112	0	Mast cells
LTC4S	0	2.90219	0.431	0.035	0	Mast cells
IL1RL1	0	2.88627	0.485	0.008	0	Mast cells
ACSL4	0	2.70112	0.534	0.142	0	Mast cells
SLC24A3	0	2.67753	0.397	0.014	0	Mast cells
CD691	0	2.61757	0.743	0.311	0	Mast cells
AL157895.1	0	2.59183	0.426	0.002	0	Mast cells
HDC	0	2.59174	0.379	0.003	0	Mast cells
SLC18A2	0	2.57906	0.401	0.005	0	Mast cells
RAB27B	0	2.53218	0.422	0.044	0	Mast cells
CLU3	0	2.43638	0.658	0.134	0	Mast cells
RHEX	0	2.35239	0.285	0.005	0	Mast cells
GCSAML	0	2.29506	0.344	0.001	0	Mast cells
MAOB	0	2.24633	0.377	0.012	0	Mast cells
SLC45A3	0	2.15739	0.327	0.008	0	Mast cells
NTM	0	2.07168	0.264	0.017	0	Mast cells
TMEM233	0	1.91924	0.251	0.003	0	Mast cells
PTGS1	0	1.89366	0.325	0.034	0	Mast cells
ADAM12	0	1.82405	0.256	0.016	0	Mast cells
FCER1A	0	1.78907	0.293	0.016	0	Mast cells
CALB2	0	1.77721	0.265	0.004	0	Mast cells
IL18R1	0	1.60916	0.267	0.027	0	Mast cells
GRAP2	0	1.54761	0.344	0.053	0	Mast cells
LMO41	9.76172e-274	2.24598	0.494	0.155	3.53277e-269	Mast cells
ARHGEF6	4.73417e-271	1.944	0.385	0.091	1.7133e-266	Mast cells
FER	7.60345e-255	2.03986	0.385	0.098	2.75169e-250	Mast cells
SRGN2	4.90317e-253	1.40983	0.899	0.657	1.77446e-248	Mast cells
BACE2	5.27128e-251	1.66225	0.299	0.06	1.90768e-246	Mast cells
SAMSN11	3.11217e-248	1.647	0.718	0.314	1.1263e-243	Mast cells
LAPTM4A3	2.88941e-247	1.85288	0.721	0.384	1.04568e-242	Mast cells
PTGS2	6.91426e-211	2.54162	0.317	0.076	2.50227e-206	Mast cells
STXBP5	1.78312e-205	1.61266	0.317	0.077	6.4531e-201	Mast cells
PBX11	1.34815e-204	1.5638	0.287	0.065	4.87895e-200	Mast cells
ANXA12	4.59503e-199	1.58774	0.805	0.558	1.66294e-194	Mast cells
BTK	1.8174e-188	1.54585	0.289	0.071	6.57718e-184	Mast cells
H3F3B	2.34764e-182	1.17589	0.905	0.782	8.4961e-178	Mast cells
RGS11	3.6417e-182	1.45722	0.695	0.338	1.31793e-177	Mast cells
TIMP32	3.96302e-173	1.13763	0.295	0.073	1.43422e-168	Mast cells
CD632	9.47615e-171	1.21055	0.866	0.598	3.42942e-166	Mast cells
VIM2	1.72007e-169	1.60431	0.855	0.672	6.22492e-165	Mast cells
STX3	1.99318e-167	1.4516	0.27	0.068	7.21332e-163	Mast cells
BMP2K	1.62799e-160	1.50394	0.325	0.096	5.89168e-156	Mast cells
CSF1	1.93688e-158	1.99257	0.255	0.063	7.00959e-154	Mast cells
TNIK	4.93356e-153	1.52432	0.425	0.159	1.78545e-148	Mast cells
ELL2	2.96062e-149	1.67554	0.526	0.25	1.07145e-144	Mast cells
RGS21	5.83414e-144	1.78783	0.563	0.279	2.11138e-139	Mast cells
DLC11	2.92448e-134	1.28298	0.253	0.068	1.05837e-129	Mast cells
PTMA	7.21699e-123	0.830189	0.964	0.919	2.61183e-118	Mast cells
GALC	3.07177e-120	1.51507	0.314	0.111	1.11167e-115	Mast cells
SLC44A11	1.46079e-119	1.34594	0.279	0.089	5.28661e-115	Mast cells
CD441	4.79059e-116	1.21756	0.694	0.492	1.73371e-111	Mast cells
LMNA1	2.38792e-111	1.70464	0.604	0.415	8.64188e-107	Mast cells
CD92	2.91828e-110	1.29836	0.642	0.374	1.05613e-105	Mast cells
GPR65	2.07412e-109	1.52442	0.368	0.149	7.50623e-105	Mast cells
CAPG1	4.0751e-107	1.14508	0.645	0.389	1.47478e-102	Mast cells
CD84	2.26331e-105	1.21496	0.302	0.106	8.19091e-101	Mast cells
CD82	1.55695e-102	1.32279	0.347	0.141	5.6346e-98	Mast cells
FCER1G1	3.13028e-100	0.822769	0.788	0.461	1.13285e-95	Mast cells
ITM2C	7.55046e-98	1.07473	0.276	0.095	2.73251e-93	Mast cells
NFKBIZ	2.08258e-97	1.90036	0.461	0.253	7.53687e-93	Mast cells
ALOX51	3.23545e-97	1.37797	0.419	0.201	1.17091e-92	Mast cells
FOXP11	3.62151e-97	1.23965	0.6	0.379	1.31063e-92	Mast cells
B4GALT5	1.64226e-96	1.51267	0.314	0.126	5.94333e-92	Mast cells
LPCAT21	1.30944e-92	1.36648	0.289	0.112	4.73887e-88	Mast cells
SMYD31	8.49549e-88	1.43051	0.431	0.22	3.07452e-83	Mast cells
DUSP61	1.07689e-87	2.16923	0.348	0.161	3.89725e-83	Mast cells
EGR13	8.72851e-86	2.10437	0.442	0.24	3.15885e-81	Mast cells
FOSB	4.49614e-85	2.3105	0.593	0.421	1.62715e-80	Mast cells
SLC2A31	4.47438e-82	1.23974	0.555	0.346	1.61928e-77	Mast cells
SGK11	1.69432e-80	1.36138	0.421	0.22	6.13176e-76	Mast cells
RAPGEF2	1.44777e-74	1.20429	0.302	0.132	5.23947e-70	Mast cells
ARHGAP182	5.73283e-73	1.28989	0.431	0.247	2.07471e-68	Mast cells
MSRA	6.1292e-71	1.34744	0.27	0.117	2.21816e-66	Mast cells
OSBPL81	3.08576e-68	1.15617	0.442	0.255	1.11674e-63	Mast cells
FOS2	1.00065e-64	1.11132	0.744	0.629	3.62136e-60	Mast cells
MITF1	3.84859e-62	1.26482	0.291	0.139	1.39281e-57	Mast cells
SELENOK	1.98494e-61	1.24647	0.509	0.356	7.1835e-57	Mast cells
GLUL1	6.23019e-61	1.5433	0.541	0.402	2.25471e-56	Mast cells
MAST41	1.40501e-59	1.32516	0.256	0.113	5.08475e-55	Mast cells
NR4A3	1.56236e-59	1.46242	0.363	0.198	5.65419e-55	Mast cells
RAC21	3.7266e-59	1.18812	0.517	0.361	1.34866e-54	Mast cells
VEGFA1	6.88868e-59	1.86833	0.277	0.131	2.49301e-54	Mast cells
NFKBIA1	9.28066e-58	1.10119	0.625	0.514	3.35867e-53	Mast cells
CPM1	1.91618e-56	1.2182	0.373	0.211	6.93466e-52	Mast cells
2024-09-21	1.54286e-55	1.08317	0.262	0.119	5.58359e-51	Mast cells
PAK1	3.87459e-55	1.13753	0.257	0.118	1.40222e-50	Mast cells
PLIN21	4.11032e-55	1.2858	0.438	0.279	1.48752e-50	Mast cells
PPP1R15A	1.51494e-54	1.31851	0.51	0.378	5.48256e-50	Mast cells
RASSF5	4.49569e-50	1.103	0.323	0.174	1.62699e-45	Mast cells
FXYD5	6.8898e-49	0.890092	0.574	0.444	2.49342e-44	Mast cells
RGS101	7.34747e-49	1.08272	0.403	0.253	2.65905e-44	Mast cells
BHLHE40	2.3143e-48	1.27715	0.405	0.262	8.37546e-44	Mast cells
PRDX61	5.37491e-47	1.08464	0.447	0.311	1.94518e-42	Mast cells
AREG	5.37906e-47	2.36136	0.322	0.179	1.94668e-42	Mast cells
TMEM176B2	8.45986e-46	0.983131	0.253	0.122	3.06162e-41	Mast cells
AC020916.1	3.1829e-44	1.19089	0.275	0.144	1.15189e-39	Mast cells
ALOX5AP1	5.5212e-44	0.593238	0.628	0.425	1.99812e-39	Mast cells
SDCBP1	1.69078e-43	1.02347	0.555	0.457	6.11894e-39	Mast cells
EMP31	5.19682e-43	0.868584	0.58	0.441	1.88073e-38	Mast cells
ANKRD28	1.03992e-42	1.18897	0.313	0.18	3.76349e-38	Mast cells
IER21	1.72198e-42	1.19017	0.488	0.36	6.23186e-38	Mast cells
AHR1	2.47109e-40	1.27387	0.381	0.253	8.94287e-36	Mast cells
STMN1	4.03032e-40	0.992042	0.348	0.215	1.45857e-35	Mast cells
NR4A22	1.34853e-39	1.03327	0.472	0.34	4.88034e-35	Mast cells
ELF11	5.32058e-39	0.851693	0.508	0.379	1.92552e-34	Mast cells
ARHGDIB1	2.52208e-37	0.535522	0.676	0.562	9.1274e-33	Mast cells
SYTL31	8.19029e-37	0.795411	0.319	0.179	2.96407e-32	Mast cells
PRKCB	8.22525e-36	0.616148	0.271	0.139	2.97672e-31	Mast cells
BTG21	1.11322e-34	1.13611	0.455	0.341	4.02873e-30	Mast cells
TNFSF101	2.33703e-34	0.681892	0.265	0.146	8.45771e-30	Mast cells
GNPTAB	4.26197e-34	0.969907	0.258	0.145	1.54241e-29	Mast cells
RNF1301	6.12211e-34	1.00307	0.369	0.25	2.21559e-29	Mast cells
NDUFA41	3.91221e-33	0.848989	0.651	0.559	1.41583e-28	Mast cells
MYADM1	4.29968e-33	1.11913	0.398	0.287	1.55605e-28	Mast cells
FAU	8.56972e-33	0.562048	0.85	0.808	3.10138e-28	Mast cells
PEBP1	1.40222e-32	0.846009	0.475	0.366	5.07464e-28	Mast cells
ZEB21	6.04747e-32	0.740466	0.43	0.299	2.18858e-27	Mast cells
KDM6B1	2.65504e-30	1.13553	0.333	0.219	9.60861e-26	Mast cells
NACA	9.04583e-30	0.515003	0.745	0.669	3.27368e-25	Mast cells
AKAP13	1.85701e-29	0.831116	0.535	0.443	6.72053e-25	Mast cells
TSC22D13	2.30634e-28	1.08972	0.255	0.154	8.34663e-24	Mast cells
CD832	7.18092e-28	1.24515	0.382	0.283	2.59878e-23	Mast cells
ASAH11	8.22588e-28	0.817193	0.453	0.345	2.97695e-23	Mast cells
HSP90AB11	3.019e-27	0.851636	0.675	0.646	1.09257e-22	Mast cells
2024-06-01	8.7082e-27	0.764479	0.634	0.56	3.1515e-22	Mast cells
CKLF	7.67346e-26	0.966713	0.386	0.297	2.77702e-21	Mast cells
PFDN5	2.19529e-25	0.618193	0.751	0.694	7.94475e-21	Mast cells
SERPINB1	2.3914e-25	0.868043	0.395	0.303	8.65449e-21	Mast cells
SKIL1	1.45594e-24	0.851114	0.377	0.279	5.26903e-20	Mast cells
LAPTM51	6.9758e-24	0.524758	0.581	0.481	2.52454e-19	Mast cells
ID21	2.97359e-23	0.88706	0.486	0.402	1.07614e-18	Mast cells
ZBTB201	8.36492e-22	0.808782	0.38	0.287	3.02727e-17	Mast cells
AHNAK1	5.91607e-21	0.808306	0.449	0.379	2.14103e-16	Mast cells
IDS1	7.98272e-21	0.684877	0.392	0.306	2.88895e-16	Mast cells
BIRC32	3.38197e-20	0.887104	0.315	0.213	1.22394e-15	Mast cells
SYAP11	3.88683e-20	0.89039	0.34	0.255	1.40664e-15	Mast cells
PAG1	5.58182e-20	0.734166	0.298	0.206	2.02006e-15	Mast cells
FTH1P20	1.27728e-19	0.764333	0.258	0.167	4.62247e-15	Mast cells
SNHG8	5.26724e-19	0.861848	0.364	0.285	1.90621e-14	Mast cells
CLIC1	2.2012e-18	0.657117	0.535	0.473	7.96615e-14	Mast cells
PRNP	7.00115e-18	0.958759	0.262	0.183	2.53372e-13	Mast cells
GADD45B	9.70688e-17	0.966169	0.346	0.274	3.51292e-12	Mast cells
SH3KBP11	5.26821e-16	0.513835	0.341	0.25	1.90656e-11	Mast cells
TMOD31	6.45007e-16	0.841314	0.265	0.193	2.33428e-11	Mast cells
MTATP6P12	2.72108e-15	0.640595	0.295	0.211	9.8476e-11	Mast cells
PHF20	8.55394e-15	0.683058	0.265	0.191	3.09567e-10	Mast cells
CD371	3.01795e-14	0.582454	0.395	0.319	1.09219e-09	Mast cells
RHBDD2	4.16759e-12	0.718545	0.281	0.224	1.50825e-07	Mast cells
ATP6V1F1	5.26247e-12	0.534991	0.484	0.416	1.90449e-07	Mast cells
FOSL21	6.45547e-12	0.668441	0.335	0.271	2.33624e-07	Mast cells
HIF1A	1.03269e-11	0.532529	0.328	0.259	3.7373e-07	Mast cells
EIF3E	1.14823e-11	0.642869	0.454	0.416	4.15546e-07	Mast cells
MAPK1	3.05419e-11	0.806265	0.255	0.199	1.10531e-06	Mast cells
NFKB11	9.5021e-11	0.639112	0.293	0.232	3.43881e-06	Mast cells
RASGEF1B1	1.95985e-10	0.622248	0.33	0.276	7.09271e-06	Mast cells
RANBP2	1.46244e-09	0.753047	0.281	0.227	5.29258e-05	Mast cells
MORF4L1	1.66824e-09	0.530536	0.469	0.444	6.03737e-05	Mast cells
DDX3X2	3.01536e-09	0.658066	0.41	0.378	0.000109126	Mast cells
AP2M1	3.45029e-09	0.64198	0.301	0.259	0.000124866	Mast cells
TPM41	1.02747e-08	0.601399	0.376	0.341	0.000371843	Mast cells
PRKAR1A	1.28006e-08	0.591528	0.332	0.292	0.000463253	Mast cells
HSP90B13	1.85981e-07	0.624474	0.435	0.429	0.00673064	Mast cells
TEX141	2.79001e-07	1.09686	0.255	0.219	0.010097	Mast cells
HSPH12	2.65966e-06	0.968977	0.349	0.331	0.0962529	Mast cells
YWHAZ2	3.19155e-06	0.509261	0.548	0.571	0.115502	Mast cells
GNAQ2	2.59465e-05	0.611845	0.293	0.269	0.939003	Mast cells
DNAJA11	4.5958e-05	0.552475	0.445	0.463	1	Mast cells
VAPA	0.000154103	0.526947	0.368	0.362	1	Mast cells
CANX1	0.000162417	0.513585	0.375	0.367	1	Mast cells
ANXA11	0.000335171	0.515366	0.311	0.301	1	Mast cells
TUBA1A2	0.00216574	0.664834	0.29	0.279	1	Mast cells
HSPA1B1	0.00238894	1.42599	0.358	0.378	1	Mast cells
FAM107B1	0.00644681	0.641889	0.315	0.312	1	Mast cells
RAB11A1	0.00835195	0.512488	0.359	0.363	1	Mast cells
