# Supplementary material for: Identification of novel molecular subtypes and construction of a prognostic signature via multi-omics analysis and machine learning in lung adenocarcinoma
Source: Front Oncol. 2025 Jul 21;15:1590216. doi: 10.3389/fonc.2025.1590216 (PMC12320504; doi:10.3389/fonc.2025.1590216)
Supplement: Supplementary file 2 [file Presentation1.zip › supplementary files/Supplementary Table 5.xlsx]

## Sheet: Sheet1
Supplementary Table 4. The Ro/e of each major cell types in LUAD samples.
Cell types	CRR049227	CRR049229	CRR073023	CRR073025	CRR073026	GSM5219674	GSM5219675	GSM5219677	GSM5219678	GSM5219679	GSM5219680	GSM5219681
B cells	0.402003	1.60039	0.06112	0.459365	0.266518	6.3759	0.824294	0.540037	3.02241	0.738029	1.14466	0.805962
Endothelial cells	0.0671875	0.602989	2.97028	2.34169	1.87703	0.1749	0.32815	0.508288	0.0406793	1.0584	0.329909	0.518549
Epithelial cells	0.712724	2.11427	0.625855	1.24733	0.165514	0.218484	1.70529	1.15177	0.0741921	0.822821	1.15724	0.21506
Fibroblasts	0.0979555	1.48925	0.513533	2.44915	0.491554	0.622914	8.85768	0.365603	0.0381266	0.115946	0.360741	0.680414
Mast cells	0.527942	0.677682	0.758653	2.06142	1.21811	1.39521	2.00506	2.50786	0.500568	1.44644	0.0746594	1.01214
Myeloid cells	1.10805	0.91332	1.68955	1.32316	1.18186	0.19266	0.494276	0.91527	0.207697	0.81232	0.739199	0.224105
T/NK cells	1.24912	0.434937	0.792252	0.556257	1.35976	1.37273	0.564307	1.03966	1.85668	1.26472	1.16331	1.93821
