# Supplementary material for: Identification of novel molecular subtypes and construction of a prognostic signature via multi-omics analysis and machine learning in lung adenocarcinoma
Source: Front Oncol. 2025 Jul 21;15:1590216. doi: 10.3389/fonc.2025.1590216 (PMC12320504; doi:10.3389/fonc.2025.1590216)
Supplement: Supplementary file 2 [file Presentation1.zip › supplementary files/Supplementary Table 6.xlsx]

## Sheet: Sheet1
Supplementary Table 5. The Ro/e of T, NK, B and myeloid cell subsets in LUAD samples.
Cell types	CRR049227	CRR049229	CRR073023	CRR073025	CRR073026	GSM5219674	GSM5219675	GSM5219677	GSM5219678	GSM5219679	GSM5219680	GSM5219681
CD8 low T cells	2.87607	0.895587	0.253744	0.0815985	0.168368	4.43768	0.110828	0.00632012	0.00894799	0.0538064	0.0313568	0.0736596
CD8+/CD4+ Mixed Th cells	1.69286	1.70841	1.09058	1.26936	0.432224	1.89606	0.51124	0.276197	0.0337934	0.0628976	1.56065	0.31445
Cytotoxic CD8+ T cells	0.733349	0.231659	1.49741	1.58177	1.35819	0.0241614	2.12478	0.597763	1.36858	0.504321	1.0064	1.34942
Exhausted CD4+ T cells	0.173757	1.69545	0.881262	0.466026	0.283745	0	1.13933	1.13701	4.13941	0.845073	1.27598	0.567924
Exhausted CD8+ T cells	0.835957	2.46371	0.103917	0.0641119	0.0446117	1.48952	0.940439	0.140459	1.47639	0.0120788	5.19489	0.416695
Naive CD4+ T cells	0.245278	0.863799	0.311001	0.595401	0.686066	0.0727871	0.976741	2.37671	2.37472	3.15879	0.286188	1.82776
NK cells	0.152566	0.569052	2.56159	1.49101	3.39108	0.0522777	0.50673	1.38426	0.0923822	0.974358	0.0192702	0.616538
Treg cells	1.12763	1.37291	0.0727391	0.564964	0.223224	0.902269	1.26366	1.53341	1.0677	0.887753	1.62136	1.93853
Follicular B cells	0.983254	1.10512	0.551072	0.888994	0.650198	0.956367	1.03843	1.0993	1.01001	1.1094	0.763023	0.948721
GrB-secreting cells	0.791565	0.130219	12.067	0.512277	5.29769	1.96439	0.678767	1.11962	0.602392	4.76328	0.245708	0
MALT B cells	2.73265	0.95216	2.8929	2.48694	5.00084	0.0252288	1.22044	0.40262	0.24757	0.342581	0.971937	1.92312
Plasma cells	0.423673	0.464651	1.49506	1.18053	0.984551	1.54374	0.706415	0.582611	1.30504	0	2.66675	1.10091
Alveolar Mac	0.083048	1.15048	1.47275	1.73879	1.81355	0.139154	0.805642	0.554302	0.168874	0.697069	0.0199534	0.35468
Anti-mo-Mac	2.00201	0.986494	0.486132	0.339665	0.197023	0.839911	0.903295	1.81693	1.55893	0.953142	0.9311	1.18059
Pro-mo-Mac	1.62825	0.897908	0.869403	0.259945	0.155906	3.24434	0.872697	0.64193	0.442504	1.29287	3.19001	1.61584
Monocytes	0.168401	0.109227	1.16234	1.89423	2.51983	0.138925	3.52208	1.12655	0.824255	2.40823	0.273198	1.41639
DCs	0.189967	0.449221	0.326571	1.21846	0.599754	2.74254	2.13938	2.96525	18.9343	3.16941	1.25842	5.59223
Cycling	1.86779	1.6421	0.117806	0.143988	0.42316	0.626577	0.458226	0.267418	3.71753	0.175186	2.61836	1.59704
