# Supplementary material for: Identification of novel molecular subtypes and construction of a prognostic signature via multi-omics analysis and machine learning in lung adenocarcinoma
Source: Front Oncol. 2025 Jul 21;15:1590216. doi: 10.3389/fonc.2025.1590216 (PMC12320504; doi:10.3389/fonc.2025.1590216)
Supplement: Supplementary file 2 [file Presentation1.zip › supplementary files/Supplementary Table 7.xlsx]

## Sheet: Sheet1
Supplementary Table 6. The C-index of MO-MLPS in training and validation cohorts.
Machine learning algorithms	TCGA	GSE30219	GSE31210	GSE37745	GSE42127	GSE50081	GSE72094
survivalSVM	0.83463	0.576082	0.663668	0.514971	0.552115	0.613006	0.562747
CoxBoost+survivalSVM	0.659582	0.757697	0.719242	0.551682	0.664929	0.665985	0.660403
Ridge	0.83463	0.576082	0.663668	0.514971	0.552115	0.613006	0.562747
Lasso+survivalSVM	0.660644	0.74788	0.718439	0.55927	0.663397	0.675534	0.660193
SuperPC	0.83463	0.576082	0.663668	0.514971	0.552115	0.613006	0.562747
CoxBoost+Ridge	0.659582	0.757697	0.719242	0.551682	0.664929	0.665985	0.660403
Enet[alpha=0.1]	0.669868	0.748773	0.670896	0.5363	0.617719	0.666894	0.660927
CoxBoost+Enet[alpha=0.1]	0.659582	0.757697	0.719242	0.551682	0.664929	0.665985	0.660403
Enet[alpha=0.2]	0.668919	0.752343	0.678606	0.539992	0.621091	0.66985	0.657574
Enet[alpha=0.3]	0.668084	0.758144	0.672663	0.544709	0.622624	0.668258	0.663896
CoxBoost+Enet[alpha=0.3]	0.659582	0.757697	0.719242	0.551682	0.664929	0.665985	0.660403
CoxBoost+Enet[alpha=0.2]	0.659582	0.757697	0.719242	0.551682	0.664929	0.665985	0.660403
Enet[alpha=0.4]	0.661973	0.73851	0.700289	0.565422	0.654813	0.677353	0.668227
CoxBoost+Enet[alpha=0.4]	0.659582	0.757697	0.719242	0.551682	0.664929	0.665985	0.660403
Lasso+CoxBoost	0.660644	0.74788	0.718439	0.55927	0.663397	0.675534	0.660193
Enet[alpha=0.5]	0.658139	0.73851	0.708159	0.567678	0.655733	0.68281	0.663547
CoxBoost	0.659582	0.757697	0.719242	0.551682	0.664929	0.665985	0.660403
CoxBoost+Enet[alpha=0.5]	0.659582	0.757697	0.719242	0.551682	0.664929	0.665985	0.660403
Enet[alpha=0.6]	0.660493	0.746095	0.718439	0.558244	0.664316	0.679854	0.661905
CoxBoost+Enet[alpha=0.6]	0.659582	0.757697	0.719242	0.551682	0.664929	0.665985	0.660403
CoxBoost+Enet[alpha=0.7]	0.659582	0.757697	0.719242	0.551682	0.664929	0.665985	0.660403
CoxBoost+Enet[alpha=0.8]	0.659582	0.757697	0.719242	0.551682	0.664929	0.665985	0.660403
Enet[alpha=0.8]	0.660644	0.74788	0.718439	0.55927	0.663397	0.675534	0.660193
Enet[alpha=0.9]	0.660644	0.74788	0.718439	0.55927	0.663397	0.675534	0.660193
Lasso	0.660644	0.74788	0.718439	0.55927	0.663397	0.675534	0.660193
Enet[alpha=0.7]	0.661062	0.745203	0.719081	0.559475	0.66401	0.681673	0.661591
CoxBoost+Enet[alpha=0.9]	0.659582	0.757697	0.719242	0.551682	0.664929	0.665985	0.660403
CoxBoost+Lasso	0.659582	0.757697	0.719242	0.551682	0.664929	0.665985	0.660403
Lasso+plsRcox	0.660644	0.74788	0.718439	0.55927	0.663397	0.675534	0.660193
CoxBoost+plsRcox	0.659582	0.757697	0.719242	0.551682	0.664929	0.665985	0.660403
CoxBoost+StepCox[forward]	0.659582	0.757697	0.719242	0.551682	0.664929	0.665985	0.660403
Lasso+StepCox[forward]	0.660644	0.74788	0.718439	0.55927	0.663397	0.675534	0.660193
RSF+survivalSVM	0.673511	0.681838	0.690491	0.527071	0.598099	0.624602	0.62607
CoxBoost+SuperPC	0.659582	0.757697	0.719242	0.551682	0.664929	0.665985	0.660403
StepCox[forward]	0.83463	0.576082	0.663668	0.514971	0.552115	0.613006	0.562747
plsRcox	0.83463	0.576082	0.663668	0.514971	0.552115	0.613006	0.562747
RSF+Ridge	0.673511	0.681838	0.690491	0.527071	0.598099	0.624602	0.62607
RSF+Enet[alpha=0.1]	0.661252	0.73137	0.724382	0.533224	0.654813	0.662119	0.663058
Lasso+SuperPC	0.660644	0.74788	0.718439	0.55927	0.663397	0.675534	0.660193
RSF+plsRcox	0.673511	0.681838	0.690491	0.527071	0.598099	0.624602	0.62607
RSF+StepCox[forward]	0.673511	0.681838	0.690491	0.527071	0.598099	0.624602	0.62607
RSF+Enet[alpha=0.2]	0.661252	0.73137	0.724382	0.533224	0.654813	0.662119	0.663058
RSF+Enet[alpha=0.3]	0.661252	0.73137	0.724382	0.533224	0.654813	0.662119	0.663058
RSF+Enet[alpha=0.6]	0.661252	0.73137	0.724382	0.533224	0.654813	0.662119	0.663058
RSF+Lasso	0.661252	0.73137	0.724382	0.533224	0.654813	0.662119	0.663058
RSF+Enet[alpha=0.7]	0.661252	0.73137	0.724382	0.533224	0.654813	0.662119	0.663058
RSF+Enet[alpha=0.5]	0.661252	0.73137	0.724382	0.533224	0.654813	0.662119	0.663058
RSF+CoxBoost	0.661252	0.73137	0.724382	0.533224	0.654813	0.662119	0.663058
RSF+Enet[alpha=0.9]	0.661252	0.73137	0.724382	0.533224	0.654813	0.662119	0.663058
RSF+Enet[alpha=0.4]	0.661252	0.73137	0.724382	0.533224	0.654813	0.662119	0.663058
RSF+Enet[alpha=0.8]	0.661252	0.73137	0.724382	0.533224	0.654813	0.662119	0.663058
RSF+StepCox[both]	0.66926	0.713967	0.69274	0.472724	0.617719	0.631878	0.631239
RSF+StepCox[backward]	0.66926	0.713967	0.69274	0.472724	0.617719	0.631878	0.631239
StepCox[both]+Ridge	0.813337	0.562695	0.612271	0.526046	0.533109	0.596635	0.588453
StepCox[backward]+Ridge	0.820131	0.57519	0.667041	0.511075	0.540466	0.607322	0.578289
StepCox[both]+plsRcox	0.813337	0.562695	0.612271	0.526046	0.533109	0.596635	0.588453
StepCox[backward]+plsRcox	0.820131	0.57519	0.667041	0.511075	0.540466	0.607322	0.578289
StepCox[both]+Enet[alpha=0.9]	0.67799	0.718429	0.678285	0.563782	0.646229	0.645748	0.654081
StepCox[backward]+Enet[alpha=0.9]	0.674536	0.743864	0.680051	0.5605	0.656039	0.64211	0.661276
StepCox[both]+Enet[alpha=0.1]	0.677383	0.728246	0.66142	0.541017	0.625077	0.648704	0.658552
StepCox[backward]+Enet[alpha=0.1]	0.675978	0.742526	0.642788	0.570345	0.599939	0.65598	0.667458
StepCox[both]+Enet[alpha=0.8]	0.67799	0.718429	0.678285	0.563782	0.646229	0.645748	0.654081
StepCox[backward]+Enet[alpha=0.8]	0.674536	0.743864	0.680051	0.5605	0.656039	0.64211	0.661276
StepCox[both]+Enet[alpha=0.2]	0.679774	0.734494	0.677	0.553527	0.635806	0.64211	0.652055
StepCox[backward]+Enet[alpha=0.2]	0.672486	0.73494	0.667363	0.564602	0.639792	0.653024	0.658901
StepCox[both]+Lasso	0.67799	0.718429	0.678285	0.563782	0.646229	0.645748	0.654081
StepCox[backward]+Lasso	0.672714	0.739402	0.680533	0.566653	0.652974	0.649159	0.66187
StepCox[both]+Enet[alpha=0.6]	0.67799	0.718429	0.678285	0.563782	0.646229	0.645748	0.654081
StepCox[backward]+Enet[alpha=0.6]	0.674536	0.743864	0.680051	0.5605	0.656039	0.64211	0.661276
CoxBoost+GBM	0.659582	0.757697	0.719242	0.551682	0.664929	0.665985	0.660403
StepCox[both]+Enet[alpha=0.7]	0.67799	0.718429	0.678285	0.563782	0.646229	0.645748	0.654081
StepCox[backward]+Enet[alpha=0.7]	0.674536	0.743864	0.680051	0.5605	0.656039	0.64211	0.661276
StepCox[both]	0.813337	0.562695	0.612271	0.526046	0.533109	0.596635	0.588453
StepCox[backward]	0.820131	0.57519	0.667041	0.511075	0.540466	0.607322	0.578289
StepCox[both]+Enet[alpha=0.4]	0.679964	0.734047	0.678124	0.554963	0.64347	0.637563	0.654605
StepCox[backward]+Enet[alpha=0.4]	0.674536	0.743864	0.680051	0.5605	0.656039	0.64211	0.661276
StepCox[both]+Enet[alpha=0.3]	0.680343	0.732709	0.680373	0.555989	0.640711	0.637335	0.654465
StepCox[backward]+Enet[alpha=0.3]	0.674536	0.743864	0.680051	0.5605	0.656039	0.64211	0.661276
StepCox[both]+CoxBoost	0.67761	0.726461	0.677803	0.558244	0.639178	0.638017	0.658273
StepCox[backward]+CoxBoost	0.674536	0.743864	0.680051	0.5605	0.656039	0.64211	0.661276
StepCox[both]+Enet[alpha=0.5]	0.67799	0.718429	0.678285	0.563782	0.646229	0.645748	0.654081
StepCox[backward]+Enet[alpha=0.5]	0.674536	0.743864	0.680051	0.5605	0.656039	0.64211	0.661276
CoxBoost+RSF	0.659582	0.757697	0.719242	0.551682	0.664929	0.665985	0.660403
RSF	0.673511	0.681838	0.690491	0.527071	0.598099	0.624602	0.62607
Lasso+GBM	0.660644	0.74788	0.718439	0.55927	0.663397	0.675534	0.660193
RSF+GBM	0.673511	0.681838	0.690491	0.527071	0.598099	0.624602	0.62607
GBM	0.83463	0.576082	0.663668	0.514971	0.552115	0.613006	0.562747
StepCox[both]+survivalSVM	0.813337	0.562695	0.612271	0.526046	0.533109	0.596635	0.588453
StepCox[backward]+survivalSVM	0.820131	0.57519	0.667041	0.511075	0.540466	0.607322	0.578289
Lasso+RSF	0.660644	0.74788	0.718439	0.55927	0.663397	0.675534	0.660193
StepCox[both]+GBM	0.813337	0.562695	0.612271	0.526046	0.533109	0.596635	0.588453
StepCox[backward]+GBM	0.820131	0.57519	0.667041	0.511075	0.540466	0.607322	0.578289
StepCox[both]+RSF	0.667742	0.64614	0.709926	0.529737	0.695279	0.617326	0.635779
StepCox[backward]+RSF	0.6778	0.701473	0.693704	0.550656	0.64347	0.647567	0.638015
StepCox[both]+SuperPC	0.813337	0.562695	0.612271	0.526046	0.533109	0.596635	0.588453
StepCox[backward]+SuperPC	0.820131	0.57519	0.667041	0.511075	0.540466	0.607322	0.578289
