# Supplementary material for: Identification of novel molecular subtypes and construction of a prognostic signature via multi-omics analysis and machine learning in lung adenocarcinoma
Source: Front Oncol. 2025 Jul 21;15:1590216. doi: 10.3389/fonc.2025.1590216 (PMC12320504; doi:10.3389/fonc.2025.1590216)
Supplement: Supplementary file 2 [file Presentation1.zip › supplementary files/Supplementary Table 8.xlsx]

## Sheet: Sheet1
Supplementary Table 7. Features of MO-MLPS derived from the integrative construction of machine-learning algorithms in LUAD.
features	algorithm
TK1	survivalSVM
CDKN3	survivalSVM
TROAP	survivalSVM
BTG2	survivalSVM
SLC2A1	survivalSVM
TXNRD1	survivalSVM
TOP2A	survivalSVM
MYBL2	survivalSVM
RNASE1	survivalSVM
RRM2	survivalSVM
BIRC5	survivalSVM
MCM2	survivalSVM
SLC16A1	survivalSVM
PLK1	survivalSVM
CTSH	survivalSVM
FOXM1	survivalSVM
PLOD2	survivalSVM
CCNB2	survivalSVM
UBE2S	survivalSVM
CDC20	survivalSVM
GCLC	survivalSVM
UBE2C	survivalSVM
SPAG5	survivalSVM
CDK1	survivalSVM
MAD2L1	survivalSVM
LPL	survivalSVM
BUB1B	survivalSVM
WFDC2	survivalSVM
CDC6	survivalSVM
ZWINT	survivalSVM
TRIP13	survivalSVM
SLC34A2	survivalSVM
RAD51AP1	survivalSVM
ABCA3	survivalSVM
FOSL1	survivalSVM
KIF11	survivalSVM
KCNQ1	survivalSVM
EXO1	survivalSVM
NEK2	survivalSVM
KIF23	survivalSVM
HLF	survivalSVM
CACNA2D2	survivalSVM
TTK	survivalSVM
MELK	survivalSVM
SERPINB5	survivalSVM
LYPD3	survivalSVM
CENPA	survivalSVM
PFN2	survivalSVM
SCNN1B	survivalSVM
KLK11	survivalSVM
CRYM	survivalSVM
GJB3	survivalSVM
STEAP1	survivalSVM
SLC44A4	survivalSVM
CDA	survivalSVM
C4BPA	survivalSVM
HABP2	survivalSVM
HMGA1	survivalSVM
PLA2G1B	survivalSVM
CRLF1	survivalSVM
HMMR	survivalSVM
CENPF	survivalSVM
AURKA	survivalSVM
KRT6A	survivalSVM
KIF2C	survivalSVM
RHOBTB2	survivalSVM
AURKB	survivalSVM
ADH1B	survivalSVM
BUB1	survivalSVM
KIFC1	survivalSVM
SFTPB	survivalSVM
TPX2	survivalSVM
CYP4B1	survivalSVM
RPL39L	survivalSVM
FOLR1	survivalSVM
KPNA2	survivalSVM
MKI67	survivalSVM
MAOA	survivalSVM
TNNT1	survivalSVM
CCNA2	survivalSVM
CCNE1	survivalSVM
AQP5	survivalSVM
SFTPD	survivalSVM
SELENBP1	survivalSVM
CCNB1	survivalSVM
ASF1B	survivalSVM
KIF4A	survivalSVM
CEP55	survivalSVM
KIF20A	survivalSVM
PBK	survivalSVM
GPRC5C	survivalSVM
PRR11	survivalSVM
C1orf116	survivalSVM
ECT2	survivalSVM
MCM10	survivalSVM
CDCA8	survivalSVM
MCM4	survivalSVM
RACGAP1	survivalSVM
ANLN	survivalSVM
UBE2T	survivalSVM
GJB2	survivalSVM
NUF2	survivalSVM
CLDN2	survivalSVM
NAPSA	survivalSVM
INMT	survivalSVM
CDCA5	survivalSVM
PPP1R1B	survivalSVM
TMEM125	survivalSVM
TMPRSS2	survivalSVM
SUSD2	survivalSVM
ST6GALNAC1	survivalSVM
CLIC6	survivalSVM
VSIG2	survivalSVM
IRX2	survivalSVM
CDT1	survivalSVM
IRX3	survivalSVM
GFRA3	survivalSVM
SCGB3A1	survivalSVM
GGT6	survivalSVM
CHEK1	survivalSVM
ATP13A4	survivalSVM
RHOV	survivalSVM
AQP3	survivalSVM
FOSL1	CoxBoost+survivalSVM
GJB3	CoxBoost+survivalSVM
HMMR	CoxBoost+survivalSVM
ANLN	CoxBoost+survivalSVM
RHOV	CoxBoost+survivalSVM
TK1	Ridge
CDKN3	Ridge
TROAP	Ridge
BTG2	Ridge
SLC2A1	Ridge
TXNRD1	Ridge
TOP2A	Ridge
MYBL2	Ridge
RNASE1	Ridge
RRM2	Ridge
BIRC5	Ridge
MCM2	Ridge
SLC16A1	Ridge
PLK1	Ridge
CTSH	Ridge
FOXM1	Ridge
PLOD2	Ridge
CCNB2	Ridge
UBE2S	Ridge
CDC20	Ridge
GCLC	Ridge
UBE2C	Ridge
SPAG5	Ridge
CDK1	Ridge
MAD2L1	Ridge
LPL	Ridge
BUB1B	Ridge
WFDC2	Ridge
CDC6	Ridge
ZWINT	Ridge
TRIP13	Ridge
SLC34A2	Ridge
RAD51AP1	Ridge
ABCA3	Ridge
FOSL1	Ridge
KIF11	Ridge
KCNQ1	Ridge
EXO1	Ridge
NEK2	Ridge
KIF23	Ridge
HLF	Ridge
CACNA2D2	Ridge
TTK	Ridge
MELK	Ridge
SERPINB5	Ridge
LYPD3	Ridge
CENPA	Ridge
PFN2	Ridge
SCNN1B	Ridge
KLK11	Ridge
CRYM	Ridge
GJB3	Ridge
STEAP1	Ridge
SLC44A4	Ridge
CDA	Ridge
C4BPA	Ridge
HABP2	Ridge
HMGA1	Ridge
PLA2G1B	Ridge
CRLF1	Ridge
HMMR	Ridge
CENPF	Ridge
AURKA	Ridge
KRT6A	Ridge
KIF2C	Ridge
RHOBTB2	Ridge
AURKB	Ridge
ADH1B	Ridge
BUB1	Ridge
KIFC1	Ridge
SFTPB	Ridge
TPX2	Ridge
CYP4B1	Ridge
RPL39L	Ridge
FOLR1	Ridge
KPNA2	Ridge
MKI67	Ridge
MAOA	Ridge
TNNT1	Ridge
CCNA2	Ridge
CCNE1	Ridge
AQP5	Ridge
SFTPD	Ridge
SELENBP1	Ridge
CCNB1	Ridge
ASF1B	Ridge
KIF4A	Ridge
CEP55	Ridge
KIF20A	Ridge
PBK	Ridge
GPRC5C	Ridge
PRR11	Ridge
C1orf116	Ridge
ECT2	Ridge
MCM10	Ridge
CDCA8	Ridge
MCM4	Ridge
RACGAP1	Ridge
ANLN	Ridge
UBE2T	Ridge
GJB2	Ridge
NUF2	Ridge
CLDN2	Ridge
NAPSA	Ridge
INMT	Ridge
CDCA5	Ridge
PPP1R1B	Ridge
TMEM125	Ridge
TMPRSS2	Ridge
SUSD2	Ridge
ST6GALNAC1	Ridge
CLIC6	Ridge
VSIG2	Ridge
IRX2	Ridge
CDT1	Ridge
IRX3	Ridge
GFRA3	Ridge
SCGB3A1	Ridge
GGT6	Ridge
CHEK1	Ridge
ATP13A4	Ridge
RHOV	Ridge
AQP3	Ridge
FOSL1	Lasso+survivalSVM
EXO1	Lasso+survivalSVM
GJB3	Lasso+survivalSVM
HMMR	Lasso+survivalSVM
ANLN	Lasso+survivalSVM
RHOV	Lasso+survivalSVM
TK1	SuperPC
CDKN3	SuperPC
TROAP	SuperPC
BTG2	SuperPC
SLC2A1	SuperPC
TXNRD1	SuperPC
TOP2A	SuperPC
MYBL2	SuperPC
RNASE1	SuperPC
RRM2	SuperPC
BIRC5	SuperPC
MCM2	SuperPC
SLC16A1	SuperPC
PLK1	SuperPC
CTSH	SuperPC
FOXM1	SuperPC
PLOD2	SuperPC
CCNB2	SuperPC
UBE2S	SuperPC
CDC20	SuperPC
GCLC	SuperPC
UBE2C	SuperPC
SPAG5	SuperPC
CDK1	SuperPC
MAD2L1	SuperPC
LPL	SuperPC
BUB1B	SuperPC
WFDC2	SuperPC
CDC6	SuperPC
ZWINT	SuperPC
TRIP13	SuperPC
SLC34A2	SuperPC
RAD51AP1	SuperPC
ABCA3	SuperPC
FOSL1	SuperPC
KIF11	SuperPC
KCNQ1	SuperPC
EXO1	SuperPC
NEK2	SuperPC
KIF23	SuperPC
HLF	SuperPC
CACNA2D2	SuperPC
TTK	SuperPC
MELK	SuperPC
SERPINB5	SuperPC
LYPD3	SuperPC
CENPA	SuperPC
PFN2	SuperPC
SCNN1B	SuperPC
KLK11	SuperPC
CRYM	SuperPC
GJB3	SuperPC
STEAP1	SuperPC
SLC44A4	SuperPC
CDA	SuperPC
C4BPA	SuperPC
HABP2	SuperPC
HMGA1	SuperPC
PLA2G1B	SuperPC
CRLF1	SuperPC
HMMR	SuperPC
CENPF	SuperPC
AURKA	SuperPC
KRT6A	SuperPC
KIF2C	SuperPC
RHOBTB2	SuperPC
AURKB	SuperPC
ADH1B	SuperPC
BUB1	SuperPC
KIFC1	SuperPC
SFTPB	SuperPC
TPX2	SuperPC
CYP4B1	SuperPC
RPL39L	SuperPC
FOLR1	SuperPC
KPNA2	SuperPC
MKI67	SuperPC
MAOA	SuperPC
TNNT1	SuperPC
CCNA2	SuperPC
CCNE1	SuperPC
AQP5	SuperPC
SFTPD	SuperPC
SELENBP1	SuperPC
CCNB1	SuperPC
ASF1B	SuperPC
KIF4A	SuperPC
CEP55	SuperPC
KIF20A	SuperPC
PBK	SuperPC
GPRC5C	SuperPC
PRR11	SuperPC
C1orf116	SuperPC
ECT2	SuperPC
MCM10	SuperPC
CDCA8	SuperPC
MCM4	SuperPC
RACGAP1	SuperPC
ANLN	SuperPC
UBE2T	SuperPC
GJB2	SuperPC
NUF2	SuperPC
CLDN2	SuperPC
NAPSA	SuperPC
INMT	SuperPC
CDCA5	SuperPC
PPP1R1B	SuperPC
TMEM125	SuperPC
TMPRSS2	SuperPC
SUSD2	SuperPC
ST6GALNAC1	SuperPC
CLIC6	SuperPC
VSIG2	SuperPC
IRX2	SuperPC
CDT1	SuperPC
IRX3	SuperPC
GFRA3	SuperPC
SCGB3A1	SuperPC
GGT6	SuperPC
CHEK1	SuperPC
ATP13A4	SuperPC
RHOV	SuperPC
AQP3	SuperPC
FOSL1	CoxBoost+Ridge
GJB3	CoxBoost+Ridge
HMMR	CoxBoost+Ridge
ANLN	CoxBoost+Ridge
RHOV	CoxBoost+Ridge
CDKN3	Enet[alpha=0.1]
BTG2	Enet[alpha=0.1]
TXNRD1	Enet[alpha=0.1]
RRM2	Enet[alpha=0.1]
PLK1	Enet[alpha=0.1]
GCLC	Enet[alpha=0.1]
FOSL1	Enet[alpha=0.1]
EXO1	Enet[alpha=0.1]
SERPINB5	Enet[alpha=0.1]
KLK11	Enet[alpha=0.1]
GJB3	Enet[alpha=0.1]
HMMR	Enet[alpha=0.1]
KRT6A	Enet[alpha=0.1]
AQP5	Enet[alpha=0.1]
CCNB1	Enet[alpha=0.1]
KIF20A	Enet[alpha=0.1]
PBK	Enet[alpha=0.1]
ECT2	Enet[alpha=0.1]
ANLN	Enet[alpha=0.1]
CLDN2	Enet[alpha=0.1]
TMEM125	Enet[alpha=0.1]
CLIC6	Enet[alpha=0.1]
IRX3	Enet[alpha=0.1]
GGT6	Enet[alpha=0.1]
RHOV	Enet[alpha=0.1]
FOSL1	CoxBoost+Enet[alpha=0.1]
GJB3	CoxBoost+Enet[alpha=0.1]
HMMR	CoxBoost+Enet[alpha=0.1]
ANLN	CoxBoost+Enet[alpha=0.1]
RHOV	CoxBoost+Enet[alpha=0.1]
CDKN3	Enet[alpha=0.2]
BTG2	Enet[alpha=0.2]
TXNRD1	Enet[alpha=0.2]
RRM2	Enet[alpha=0.2]
PLK1	Enet[alpha=0.2]
GCLC	Enet[alpha=0.2]
FOSL1	Enet[alpha=0.2]
EXO1	Enet[alpha=0.2]
KLK11	Enet[alpha=0.2]
GJB3	Enet[alpha=0.2]
HMMR	Enet[alpha=0.2]
KRT6A	Enet[alpha=0.2]
CCNB1	Enet[alpha=0.2]
KIF20A	Enet[alpha=0.2]
ECT2	Enet[alpha=0.2]
ANLN	Enet[alpha=0.2]
TMEM125	Enet[alpha=0.2]
CLIC6	Enet[alpha=0.2]
GGT6	Enet[alpha=0.2]
RHOV	Enet[alpha=0.2]
CDKN3	Enet[alpha=0.3]
BTG2	Enet[alpha=0.3]
RRM2	Enet[alpha=0.3]
PLK1	Enet[alpha=0.3]
GCLC	Enet[alpha=0.3]
FOSL1	Enet[alpha=0.3]
EXO1	Enet[alpha=0.3]
KLK11	Enet[alpha=0.3]
GJB3	Enet[alpha=0.3]
HMMR	Enet[alpha=0.3]
KRT6A	Enet[alpha=0.3]
CCNB1	Enet[alpha=0.3]
KIF20A	Enet[alpha=0.3]
ANLN	Enet[alpha=0.3]
CLIC6	Enet[alpha=0.3]
RHOV	Enet[alpha=0.3]
FOSL1	CoxBoost+Enet[alpha=0.3]
GJB3	CoxBoost+Enet[alpha=0.3]
HMMR	CoxBoost+Enet[alpha=0.3]
ANLN	CoxBoost+Enet[alpha=0.3]
RHOV	CoxBoost+Enet[alpha=0.3]
FOSL1	CoxBoost+Enet[alpha=0.2]
GJB3	CoxBoost+Enet[alpha=0.2]
HMMR	CoxBoost+Enet[alpha=0.2]
ANLN	CoxBoost+Enet[alpha=0.2]
RHOV	CoxBoost+Enet[alpha=0.2]
BTG2	Enet[alpha=0.4]
RRM2	Enet[alpha=0.4]
PLK1	Enet[alpha=0.4]
GCLC	Enet[alpha=0.4]
FOSL1	Enet[alpha=0.4]
EXO1	Enet[alpha=0.4]
GJB3	Enet[alpha=0.4]
HMMR	Enet[alpha=0.4]
CCNB1	Enet[alpha=0.4]
ANLN	Enet[alpha=0.4]
CLIC6	Enet[alpha=0.4]
RHOV	Enet[alpha=0.4]
FOSL1	CoxBoost+Enet[alpha=0.4]
GJB3	CoxBoost+Enet[alpha=0.4]
HMMR	CoxBoost+Enet[alpha=0.4]
ANLN	CoxBoost+Enet[alpha=0.4]
RHOV	CoxBoost+Enet[alpha=0.4]
FOSL1	Lasso+CoxBoost
EXO1	Lasso+CoxBoost
GJB3	Lasso+CoxBoost
HMMR	Lasso+CoxBoost
ANLN	Lasso+CoxBoost
RHOV	Lasso+CoxBoost
BTG2	Enet[alpha=0.5]
PLK1	Enet[alpha=0.5]
FOSL1	Enet[alpha=0.5]
EXO1	Enet[alpha=0.5]
GJB3	Enet[alpha=0.5]
HMMR	Enet[alpha=0.5]
CCNB1	Enet[alpha=0.5]
ANLN	Enet[alpha=0.5]
RHOV	Enet[alpha=0.5]
FOSL1	CoxBoost
GJB3	CoxBoost
HMMR	CoxBoost
ANLN	CoxBoost
RHOV	CoxBoost
FOSL1	CoxBoost+Enet[alpha=0.5]
GJB3	CoxBoost+Enet[alpha=0.5]
HMMR	CoxBoost+Enet[alpha=0.5]
ANLN	CoxBoost+Enet[alpha=0.5]
RHOV	CoxBoost+Enet[alpha=0.5]
PLK1	Enet[alpha=0.6]
FOSL1	Enet[alpha=0.6]
EXO1	Enet[alpha=0.6]
GJB3	Enet[alpha=0.6]
HMMR	Enet[alpha=0.6]
CCNB1	Enet[alpha=0.6]
ANLN	Enet[alpha=0.6]
RHOV	Enet[alpha=0.6]
FOSL1	CoxBoost+Enet[alpha=0.6]
GJB3	CoxBoost+Enet[alpha=0.6]
HMMR	CoxBoost+Enet[alpha=0.6]
ANLN	CoxBoost+Enet[alpha=0.6]
RHOV	CoxBoost+Enet[alpha=0.6]
FOSL1	CoxBoost+Enet[alpha=0.7]
GJB3	CoxBoost+Enet[alpha=0.7]
HMMR	CoxBoost+Enet[alpha=0.7]
ANLN	CoxBoost+Enet[alpha=0.7]
RHOV	CoxBoost+Enet[alpha=0.7]
FOSL1	CoxBoost+Enet[alpha=0.8]
GJB3	CoxBoost+Enet[alpha=0.8]
HMMR	CoxBoost+Enet[alpha=0.8]
ANLN	CoxBoost+Enet[alpha=0.8]
RHOV	CoxBoost+Enet[alpha=0.8]
FOSL1	Enet[alpha=0.8]
EXO1	Enet[alpha=0.8]
GJB3	Enet[alpha=0.8]
HMMR	Enet[alpha=0.8]
ANLN	Enet[alpha=0.8]
RHOV	Enet[alpha=0.8]
FOSL1	Enet[alpha=0.9]
EXO1	Enet[alpha=0.9]
GJB3	Enet[alpha=0.9]
HMMR	Enet[alpha=0.9]
ANLN	Enet[alpha=0.9]
RHOV	Enet[alpha=0.9]
FOSL1	Lasso
EXO1	Lasso
GJB3	Lasso
HMMR	Lasso
ANLN	Lasso
RHOV	Lasso
FOSL1	Enet[alpha=0.7]
EXO1	Enet[alpha=0.7]
GJB3	Enet[alpha=0.7]
HMMR	Enet[alpha=0.7]
CCNB1	Enet[alpha=0.7]
ANLN	Enet[alpha=0.7]
RHOV	Enet[alpha=0.7]
FOSL1	CoxBoost+Enet[alpha=0.9]
GJB3	CoxBoost+Enet[alpha=0.9]
HMMR	CoxBoost+Enet[alpha=0.9]
ANLN	CoxBoost+Enet[alpha=0.9]
RHOV	CoxBoost+Enet[alpha=0.9]
FOSL1	CoxBoost+Lasso
GJB3	CoxBoost+Lasso
HMMR	CoxBoost+Lasso
ANLN	CoxBoost+Lasso
RHOV	CoxBoost+Lasso
FOSL1	Lasso+plsRcox
EXO1	Lasso+plsRcox
GJB3	Lasso+plsRcox
HMMR	Lasso+plsRcox
ANLN	Lasso+plsRcox
RHOV	Lasso+plsRcox
FOSL1	CoxBoost+plsRcox
GJB3	CoxBoost+plsRcox
HMMR	CoxBoost+plsRcox
ANLN	CoxBoost+plsRcox
RHOV	CoxBoost+plsRcox
FOSL1	CoxBoost+StepCox[forward]
GJB3	CoxBoost+StepCox[forward]
HMMR	CoxBoost+StepCox[forward]
ANLN	CoxBoost+StepCox[forward]
RHOV	CoxBoost+StepCox[forward]
FOSL1	Lasso+StepCox[forward]
EXO1	Lasso+StepCox[forward]
GJB3	Lasso+StepCox[forward]
HMMR	Lasso+StepCox[forward]
ANLN	Lasso+StepCox[forward]
RHOV	Lasso+StepCox[forward]
RHOV	RSF+survivalSVM
SLC2A1	RSF+survivalSVM
TXNRD1	RSF+survivalSVM
ANLN	RSF+survivalSVM
FOSL1	RSF+survivalSVM
ECT2	RSF+survivalSVM
GJB3	RSF+survivalSVM
AQP3	RSF+survivalSVM
KRT6A	RSF+survivalSVM
PLOD2	RSF+survivalSVM
RPL39L	RSF+survivalSVM
SFTPD	RSF+survivalSVM
ADH1B	RSF+survivalSVM
FOSL1	CoxBoost+SuperPC
GJB3	CoxBoost+SuperPC
HMMR	CoxBoost+SuperPC
ANLN	CoxBoost+SuperPC
RHOV	CoxBoost+SuperPC
TK1	StepCox[forward]
CDKN3	StepCox[forward]
TROAP	StepCox[forward]
BTG2	StepCox[forward]
SLC2A1	StepCox[forward]
TXNRD1	StepCox[forward]
TOP2A	StepCox[forward]
MYBL2	StepCox[forward]
RNASE1	StepCox[forward]
RRM2	StepCox[forward]
BIRC5	StepCox[forward]
MCM2	StepCox[forward]
SLC16A1	StepCox[forward]
PLK1	StepCox[forward]
CTSH	StepCox[forward]
FOXM1	StepCox[forward]
PLOD2	StepCox[forward]
CCNB2	StepCox[forward]
UBE2S	StepCox[forward]
CDC20	StepCox[forward]
GCLC	StepCox[forward]
UBE2C	StepCox[forward]
SPAG5	StepCox[forward]
CDK1	StepCox[forward]
MAD2L1	StepCox[forward]
LPL	StepCox[forward]
BUB1B	StepCox[forward]
WFDC2	StepCox[forward]
CDC6	StepCox[forward]
ZWINT	StepCox[forward]
TRIP13	StepCox[forward]
SLC34A2	StepCox[forward]
RAD51AP1	StepCox[forward]
ABCA3	StepCox[forward]
FOSL1	StepCox[forward]
KIF11	StepCox[forward]
KCNQ1	StepCox[forward]
EXO1	StepCox[forward]
NEK2	StepCox[forward]
KIF23	StepCox[forward]
HLF	StepCox[forward]
CACNA2D2	StepCox[forward]
TTK	StepCox[forward]
MELK	StepCox[forward]
SERPINB5	StepCox[forward]
LYPD3	StepCox[forward]
CENPA	StepCox[forward]
PFN2	StepCox[forward]
SCNN1B	StepCox[forward]
KLK11	StepCox[forward]
CRYM	StepCox[forward]
GJB3	StepCox[forward]
STEAP1	StepCox[forward]
SLC44A4	StepCox[forward]
CDA	StepCox[forward]
C4BPA	StepCox[forward]
HABP2	StepCox[forward]
HMGA1	StepCox[forward]
PLA2G1B	StepCox[forward]
CRLF1	StepCox[forward]
HMMR	StepCox[forward]
CENPF	StepCox[forward]
AURKA	StepCox[forward]
KRT6A	StepCox[forward]
KIF2C	StepCox[forward]
RHOBTB2	StepCox[forward]
AURKB	StepCox[forward]
ADH1B	StepCox[forward]
BUB1	StepCox[forward]
KIFC1	StepCox[forward]
SFTPB	StepCox[forward]
TPX2	StepCox[forward]
CYP4B1	StepCox[forward]
RPL39L	StepCox[forward]
FOLR1	StepCox[forward]
KPNA2	StepCox[forward]
MKI67	StepCox[forward]
MAOA	StepCox[forward]
TNNT1	StepCox[forward]
CCNA2	StepCox[forward]
CCNE1	StepCox[forward]
AQP5	StepCox[forward]
SFTPD	StepCox[forward]
SELENBP1	StepCox[forward]
CCNB1	StepCox[forward]
ASF1B	StepCox[forward]
KIF4A	StepCox[forward]
CEP55	StepCox[forward]
KIF20A	StepCox[forward]
PBK	StepCox[forward]
GPRC5C	StepCox[forward]
PRR11	StepCox[forward]
C1orf116	StepCox[forward]
ECT2	StepCox[forward]
MCM10	StepCox[forward]
CDCA8	StepCox[forward]
MCM4	StepCox[forward]
RACGAP1	StepCox[forward]
ANLN	StepCox[forward]
UBE2T	StepCox[forward]
GJB2	StepCox[forward]
NUF2	StepCox[forward]
CLDN2	StepCox[forward]
NAPSA	StepCox[forward]
INMT	StepCox[forward]
CDCA5	StepCox[forward]
PPP1R1B	StepCox[forward]
TMEM125	StepCox[forward]
TMPRSS2	StepCox[forward]
SUSD2	StepCox[forward]
ST6GALNAC1	StepCox[forward]
CLIC6	StepCox[forward]
VSIG2	StepCox[forward]
IRX2	StepCox[forward]
CDT1	StepCox[forward]
IRX3	StepCox[forward]
GFRA3	StepCox[forward]
SCGB3A1	StepCox[forward]
GGT6	StepCox[forward]
CHEK1	StepCox[forward]
ATP13A4	StepCox[forward]
RHOV	StepCox[forward]
AQP3	StepCox[forward]
TK1	plsRcox
CDKN3	plsRcox
TROAP	plsRcox
BTG2	plsRcox
SLC2A1	plsRcox
TXNRD1	plsRcox
TOP2A	plsRcox
MYBL2	plsRcox
RNASE1	plsRcox
RRM2	plsRcox
BIRC5	plsRcox
MCM2	plsRcox
SLC16A1	plsRcox
PLK1	plsRcox
CTSH	plsRcox
FOXM1	plsRcox
PLOD2	plsRcox
CCNB2	plsRcox
UBE2S	plsRcox
CDC20	plsRcox
GCLC	plsRcox
UBE2C	plsRcox
SPAG5	plsRcox
CDK1	plsRcox
MAD2L1	plsRcox
LPL	plsRcox
BUB1B	plsRcox
WFDC2	plsRcox
CDC6	plsRcox
ZWINT	plsRcox
TRIP13	plsRcox
SLC34A2	plsRcox
RAD51AP1	plsRcox
ABCA3	plsRcox
FOSL1	plsRcox
KIF11	plsRcox
KCNQ1	plsRcox
EXO1	plsRcox
NEK2	plsRcox
KIF23	plsRcox
HLF	plsRcox
CACNA2D2	plsRcox
TTK	plsRcox
MELK	plsRcox
SERPINB5	plsRcox
LYPD3	plsRcox
CENPA	plsRcox
PFN2	plsRcox
SCNN1B	plsRcox
KLK11	plsRcox
CRYM	plsRcox
GJB3	plsRcox
STEAP1	plsRcox
SLC44A4	plsRcox
CDA	plsRcox
C4BPA	plsRcox
HABP2	plsRcox
HMGA1	plsRcox
PLA2G1B	plsRcox
CRLF1	plsRcox
HMMR	plsRcox
CENPF	plsRcox
AURKA	plsRcox
KRT6A	plsRcox
KIF2C	plsRcox
RHOBTB2	plsRcox
AURKB	plsRcox
ADH1B	plsRcox
BUB1	plsRcox
KIFC1	plsRcox
SFTPB	plsRcox
TPX2	plsRcox
CYP4B1	plsRcox
RPL39L	plsRcox
FOLR1	plsRcox
KPNA2	plsRcox
MKI67	plsRcox
MAOA	plsRcox
TNNT1	plsRcox
CCNA2	plsRcox
CCNE1	plsRcox
AQP5	plsRcox
SFTPD	plsRcox
SELENBP1	plsRcox
CCNB1	plsRcox
ASF1B	plsRcox
KIF4A	plsRcox
CEP55	plsRcox
KIF20A	plsRcox
PBK	plsRcox
GPRC5C	plsRcox
PRR11	plsRcox
C1orf116	plsRcox
ECT2	plsRcox
MCM10	plsRcox
CDCA8	plsRcox
MCM4	plsRcox
RACGAP1	plsRcox
ANLN	plsRcox
UBE2T	plsRcox
GJB2	plsRcox
NUF2	plsRcox
CLDN2	plsRcox
NAPSA	plsRcox
INMT	plsRcox
CDCA5	plsRcox
PPP1R1B	plsRcox
TMEM125	plsRcox
TMPRSS2	plsRcox
SUSD2	plsRcox
ST6GALNAC1	plsRcox
CLIC6	plsRcox
VSIG2	plsRcox
IRX2	plsRcox
CDT1	plsRcox
IRX3	plsRcox
GFRA3	plsRcox
SCGB3A1	plsRcox
GGT6	plsRcox
CHEK1	plsRcox
ATP13A4	plsRcox
RHOV	plsRcox
AQP3	plsRcox
RHOV	RSF+Ridge
SLC2A1	RSF+Ridge
TXNRD1	RSF+Ridge
ANLN	RSF+Ridge
FOSL1	RSF+Ridge
ECT2	RSF+Ridge
GJB3	RSF+Ridge
AQP3	RSF+Ridge
KRT6A	RSF+Ridge
PLOD2	RSF+Ridge
RPL39L	RSF+Ridge
SFTPD	RSF+Ridge
ADH1B	RSF+Ridge
RHOV	RSF+Enet[alpha=0.1]
TXNRD1	RSF+Enet[alpha=0.1]
ANLN	RSF+Enet[alpha=0.1]
FOSL1	RSF+Enet[alpha=0.1]
ECT2	RSF+Enet[alpha=0.1]
GJB3	RSF+Enet[alpha=0.1]
KRT6A	RSF+Enet[alpha=0.1]
PLOD2	RSF+Enet[alpha=0.1]
FOSL1	Lasso+SuperPC
EXO1	Lasso+SuperPC
GJB3	Lasso+SuperPC
HMMR	Lasso+SuperPC
ANLN	Lasso+SuperPC
RHOV	Lasso+SuperPC
RHOV	RSF+plsRcox
SLC2A1	RSF+plsRcox
TXNRD1	RSF+plsRcox
ANLN	RSF+plsRcox
FOSL1	RSF+plsRcox
ECT2	RSF+plsRcox
GJB3	RSF+plsRcox
AQP3	RSF+plsRcox
KRT6A	RSF+plsRcox
PLOD2	RSF+plsRcox
RPL39L	RSF+plsRcox
SFTPD	RSF+plsRcox
ADH1B	RSF+plsRcox
RHOV	RSF+StepCox[forward]
SLC2A1	RSF+StepCox[forward]
TXNRD1	RSF+StepCox[forward]
ANLN	RSF+StepCox[forward]
FOSL1	RSF+StepCox[forward]
ECT2	RSF+StepCox[forward]
GJB3	RSF+StepCox[forward]
AQP3	RSF+StepCox[forward]
KRT6A	RSF+StepCox[forward]
PLOD2	RSF+StepCox[forward]
RPL39L	RSF+StepCox[forward]
SFTPD	RSF+StepCox[forward]
ADH1B	RSF+StepCox[forward]
RHOV	RSF+Enet[alpha=0.2]
TXNRD1	RSF+Enet[alpha=0.2]
ANLN	RSF+Enet[alpha=0.2]
FOSL1	RSF+Enet[alpha=0.2]
ECT2	RSF+Enet[alpha=0.2]
GJB3	RSF+Enet[alpha=0.2]
KRT6A	RSF+Enet[alpha=0.2]
PLOD2	RSF+Enet[alpha=0.2]
RHOV	RSF+Enet[alpha=0.3]
TXNRD1	RSF+Enet[alpha=0.3]
ANLN	RSF+Enet[alpha=0.3]
FOSL1	RSF+Enet[alpha=0.3]
ECT2	RSF+Enet[alpha=0.3]
GJB3	RSF+Enet[alpha=0.3]
KRT6A	RSF+Enet[alpha=0.3]
PLOD2	RSF+Enet[alpha=0.3]
RHOV	RSF+Enet[alpha=0.6]
TXNRD1	RSF+Enet[alpha=0.6]
ANLN	RSF+Enet[alpha=0.6]
FOSL1	RSF+Enet[alpha=0.6]
ECT2	RSF+Enet[alpha=0.6]
GJB3	RSF+Enet[alpha=0.6]
KRT6A	RSF+Enet[alpha=0.6]
PLOD2	RSF+Enet[alpha=0.6]
RHOV	RSF+Lasso
TXNRD1	RSF+Lasso
ANLN	RSF+Lasso
FOSL1	RSF+Lasso
ECT2	RSF+Lasso
GJB3	RSF+Lasso
KRT6A	RSF+Lasso
PLOD2	RSF+Lasso
RHOV	RSF+Enet[alpha=0.7]
TXNRD1	RSF+Enet[alpha=0.7]
ANLN	RSF+Enet[alpha=0.7]
FOSL1	RSF+Enet[alpha=0.7]
ECT2	RSF+Enet[alpha=0.7]
GJB3	RSF+Enet[alpha=0.7]
KRT6A	RSF+Enet[alpha=0.7]
PLOD2	RSF+Enet[alpha=0.7]
RHOV	RSF+Enet[alpha=0.5]
TXNRD1	RSF+Enet[alpha=0.5]
ANLN	RSF+Enet[alpha=0.5]
FOSL1	RSF+Enet[alpha=0.5]
ECT2	RSF+Enet[alpha=0.5]
GJB3	RSF+Enet[alpha=0.5]
KRT6A	RSF+Enet[alpha=0.5]
PLOD2	RSF+Enet[alpha=0.5]
RHOV	RSF+CoxBoost
TXNRD1	RSF+CoxBoost
ANLN	RSF+CoxBoost
FOSL1	RSF+CoxBoost
ECT2	RSF+CoxBoost
GJB3	RSF+CoxBoost
KRT6A	RSF+CoxBoost
PLOD2	RSF+CoxBoost
RHOV	RSF+Enet[alpha=0.9]
TXNRD1	RSF+Enet[alpha=0.9]
ANLN	RSF+Enet[alpha=0.9]
FOSL1	RSF+Enet[alpha=0.9]
ECT2	RSF+Enet[alpha=0.9]
GJB3	RSF+Enet[alpha=0.9]
KRT6A	RSF+Enet[alpha=0.9]
PLOD2	RSF+Enet[alpha=0.9]
RHOV	RSF+Enet[alpha=0.4]
TXNRD1	RSF+Enet[alpha=0.4]
ANLN	RSF+Enet[alpha=0.4]
FOSL1	RSF+Enet[alpha=0.4]
ECT2	RSF+Enet[alpha=0.4]
GJB3	RSF+Enet[alpha=0.4]
KRT6A	RSF+Enet[alpha=0.4]
PLOD2	RSF+Enet[alpha=0.4]
RHOV	RSF+Enet[alpha=0.8]
TXNRD1	RSF+Enet[alpha=0.8]
ANLN	RSF+Enet[alpha=0.8]
FOSL1	RSF+Enet[alpha=0.8]
ECT2	RSF+Enet[alpha=0.8]
GJB3	RSF+Enet[alpha=0.8]
KRT6A	RSF+Enet[alpha=0.8]
PLOD2	RSF+Enet[alpha=0.8]
RHOV	RSF+StepCox[both]
SLC2A1	RSF+StepCox[both]
ANLN	RSF+StepCox[both]
FOSL1	RSF+StepCox[both]
PLOD2	RSF+StepCox[both]
RHOV	RSF+StepCox[backward]
SLC2A1	RSF+StepCox[backward]
ANLN	RSF+StepCox[backward]
FOSL1	RSF+StepCox[backward]
PLOD2	RSF+StepCox[backward]
TROAP	StepCox[both]+Ridge
SLC2A1	StepCox[both]+Ridge
TOP2A	StepCox[both]+Ridge
MYBL2	StepCox[both]+Ridge
RNASE1	StepCox[both]+Ridge
RRM2	StepCox[both]+Ridge
MCM2	StepCox[both]+Ridge
SLC16A1	StepCox[both]+Ridge
PLK1	StepCox[both]+Ridge
CTSH	StepCox[both]+Ridge
FOXM1	StepCox[both]+Ridge
GCLC	StepCox[both]+Ridge
UBE2C	StepCox[both]+Ridge
SPAG5	StepCox[both]+Ridge
CDK1	StepCox[both]+Ridge
BUB1B	StepCox[both]+Ridge
CDC6	StepCox[both]+Ridge
SLC34A2	StepCox[both]+Ridge
RAD51AP1	StepCox[both]+Ridge
ABCA3	StepCox[both]+Ridge
EXO1	StepCox[both]+Ridge
KIF23	StepCox[both]+Ridge
MELK	StepCox[both]+Ridge
CENPA	StepCox[both]+Ridge
PFN2	StepCox[both]+Ridge
KLK11	StepCox[both]+Ridge
CRYM	StepCox[both]+Ridge
SLC44A4	StepCox[both]+Ridge
CDA	StepCox[both]+Ridge
HABP2	StepCox[both]+Ridge
HMMR	StepCox[both]+Ridge
AURKA	StepCox[both]+Ridge
KRT6A	StepCox[both]+Ridge
RHOBTB2	StepCox[both]+Ridge
ADH1B	StepCox[both]+Ridge
BUB1	StepCox[both]+Ridge
SFTPB	StepCox[both]+Ridge
TPX2	StepCox[both]+Ridge
CYP4B1	StepCox[both]+Ridge
RPL39L	StepCox[both]+Ridge
KPNA2	StepCox[both]+Ridge
TNNT1	StepCox[both]+Ridge
CCNE1	StepCox[both]+Ridge
SFTPD	StepCox[both]+Ridge
SELENBP1	StepCox[both]+Ridge
CEP55	StepCox[both]+Ridge
KIF20A	StepCox[both]+Ridge
PRR11	StepCox[both]+Ridge
ECT2	StepCox[both]+Ridge
MCM10	StepCox[both]+Ridge
RACGAP1	StepCox[both]+Ridge
UBE2T	StepCox[both]+Ridge
CLDN2	StepCox[both]+Ridge
CDCA5	StepCox[both]+Ridge
PPP1R1B	StepCox[both]+Ridge
TMEM125	StepCox[both]+Ridge
TMPRSS2	StepCox[both]+Ridge
CHEK1	StepCox[both]+Ridge
RHOV	StepCox[both]+Ridge
ATP13A4	StepCox[both]+Ridge
TROAP	StepCox[backward]+Ridge
SLC2A1	StepCox[backward]+Ridge
TOP2A	StepCox[backward]+Ridge
MYBL2	StepCox[backward]+Ridge
RNASE1	StepCox[backward]+Ridge
RRM2	StepCox[backward]+Ridge
MCM2	StepCox[backward]+Ridge
SLC16A1	StepCox[backward]+Ridge
PLK1	StepCox[backward]+Ridge
CTSH	StepCox[backward]+Ridge
FOXM1	StepCox[backward]+Ridge
PLOD2	StepCox[backward]+Ridge
GCLC	StepCox[backward]+Ridge
UBE2C	StepCox[backward]+Ridge
SPAG5	StepCox[backward]+Ridge
CDK1	StepCox[backward]+Ridge
BUB1B	StepCox[backward]+Ridge
CDC6	StepCox[backward]+Ridge
SLC34A2	StepCox[backward]+Ridge
RAD51AP1	StepCox[backward]+Ridge
ABCA3	StepCox[backward]+Ridge
EXO1	StepCox[backward]+Ridge
KIF23	StepCox[backward]+Ridge
MELK	StepCox[backward]+Ridge
LYPD3	StepCox[backward]+Ridge
CENPA	StepCox[backward]+Ridge
PFN2	StepCox[backward]+Ridge
KLK11	StepCox[backward]+Ridge
CRYM	StepCox[backward]+Ridge
GJB3	StepCox[backward]+Ridge
SLC44A4	StepCox[backward]+Ridge
CDA	StepCox[backward]+Ridge
HABP2	StepCox[backward]+Ridge
HMMR	StepCox[backward]+Ridge
AURKA	StepCox[backward]+Ridge
KRT6A	StepCox[backward]+Ridge
RHOBTB2	StepCox[backward]+Ridge
ADH1B	StepCox[backward]+Ridge
BUB1	StepCox[backward]+Ridge
SFTPB	StepCox[backward]+Ridge
TPX2	StepCox[backward]+Ridge
CYP4B1	StepCox[backward]+Ridge
RPL39L	StepCox[backward]+Ridge
KPNA2	StepCox[backward]+Ridge
TNNT1	StepCox[backward]+Ridge
CCNA2	StepCox[backward]+Ridge
CCNE1	StepCox[backward]+Ridge
SFTPD	StepCox[backward]+Ridge
SELENBP1	StepCox[backward]+Ridge
CEP55	StepCox[backward]+Ridge
KIF20A	StepCox[backward]+Ridge
PRR11	StepCox[backward]+Ridge
ECT2	StepCox[backward]+Ridge
MCM10	StepCox[backward]+Ridge
RACGAP1	StepCox[backward]+Ridge
UBE2T	StepCox[backward]+Ridge
GJB2	StepCox[backward]+Ridge
CLDN2	StepCox[backward]+Ridge
CDCA5	StepCox[backward]+Ridge
PPP1R1B	StepCox[backward]+Ridge
TMEM125	StepCox[backward]+Ridge
TMPRSS2	StepCox[backward]+Ridge
VSIG2	StepCox[backward]+Ridge
CHEK1	StepCox[backward]+Ridge
RHOV	StepCox[backward]+Ridge
TROAP	StepCox[both]+plsRcox
SLC2A1	StepCox[both]+plsRcox
TOP2A	StepCox[both]+plsRcox
MYBL2	StepCox[both]+plsRcox
RNASE1	StepCox[both]+plsRcox
RRM2	StepCox[both]+plsRcox
MCM2	StepCox[both]+plsRcox
SLC16A1	StepCox[both]+plsRcox
PLK1	StepCox[both]+plsRcox
CTSH	StepCox[both]+plsRcox
FOXM1	StepCox[both]+plsRcox
GCLC	StepCox[both]+plsRcox
UBE2C	StepCox[both]+plsRcox
SPAG5	StepCox[both]+plsRcox
CDK1	StepCox[both]+plsRcox
BUB1B	StepCox[both]+plsRcox
CDC6	StepCox[both]+plsRcox
SLC34A2	StepCox[both]+plsRcox
RAD51AP1	StepCox[both]+plsRcox
ABCA3	StepCox[both]+plsRcox
EXO1	StepCox[both]+plsRcox
KIF23	StepCox[both]+plsRcox
MELK	StepCox[both]+plsRcox
CENPA	StepCox[both]+plsRcox
PFN2	StepCox[both]+plsRcox
KLK11	StepCox[both]+plsRcox
CRYM	StepCox[both]+plsRcox
SLC44A4	StepCox[both]+plsRcox
CDA	StepCox[both]+plsRcox
HABP2	StepCox[both]+plsRcox
HMMR	StepCox[both]+plsRcox
AURKA	StepCox[both]+plsRcox
KRT6A	StepCox[both]+plsRcox
RHOBTB2	StepCox[both]+plsRcox
ADH1B	StepCox[both]+plsRcox
BUB1	StepCox[both]+plsRcox
SFTPB	StepCox[both]+plsRcox
TPX2	StepCox[both]+plsRcox
CYP4B1	StepCox[both]+plsRcox
RPL39L	StepCox[both]+plsRcox
KPNA2	StepCox[both]+plsRcox
TNNT1	StepCox[both]+plsRcox
CCNE1	StepCox[both]+plsRcox
SFTPD	StepCox[both]+plsRcox
SELENBP1	StepCox[both]+plsRcox
CEP55	StepCox[both]+plsRcox
KIF20A	StepCox[both]+plsRcox
PRR11	StepCox[both]+plsRcox
ECT2	StepCox[both]+plsRcox
MCM10	StepCox[both]+plsRcox
RACGAP1	StepCox[both]+plsRcox
UBE2T	StepCox[both]+plsRcox
CLDN2	StepCox[both]+plsRcox
CDCA5	StepCox[both]+plsRcox
PPP1R1B	StepCox[both]+plsRcox
TMEM125	StepCox[both]+plsRcox
TMPRSS2	StepCox[both]+plsRcox
CHEK1	StepCox[both]+plsRcox
RHOV	StepCox[both]+plsRcox
ATP13A4	StepCox[both]+plsRcox
TROAP	StepCox[backward]+plsRcox
SLC2A1	StepCox[backward]+plsRcox
TOP2A	StepCox[backward]+plsRcox
MYBL2	StepCox[backward]+plsRcox
RNASE1	StepCox[backward]+plsRcox
RRM2	StepCox[backward]+plsRcox
MCM2	StepCox[backward]+plsRcox
SLC16A1	StepCox[backward]+plsRcox
PLK1	StepCox[backward]+plsRcox
CTSH	StepCox[backward]+plsRcox
FOXM1	StepCox[backward]+plsRcox
PLOD2	StepCox[backward]+plsRcox
GCLC	StepCox[backward]+plsRcox
UBE2C	StepCox[backward]+plsRcox
SPAG5	StepCox[backward]+plsRcox
CDK1	StepCox[backward]+plsRcox
BUB1B	StepCox[backward]+plsRcox
CDC6	StepCox[backward]+plsRcox
SLC34A2	StepCox[backward]+plsRcox
RAD51AP1	StepCox[backward]+plsRcox
ABCA3	StepCox[backward]+plsRcox
EXO1	StepCox[backward]+plsRcox
KIF23	StepCox[backward]+plsRcox
MELK	StepCox[backward]+plsRcox
LYPD3	StepCox[backward]+plsRcox
CENPA	StepCox[backward]+plsRcox
PFN2	StepCox[backward]+plsRcox
KLK11	StepCox[backward]+plsRcox
CRYM	StepCox[backward]+plsRcox
GJB3	StepCox[backward]+plsRcox
SLC44A4	StepCox[backward]+plsRcox
CDA	StepCox[backward]+plsRcox
HABP2	StepCox[backward]+plsRcox
HMMR	StepCox[backward]+plsRcox
AURKA	StepCox[backward]+plsRcox
KRT6A	StepCox[backward]+plsRcox
RHOBTB2	StepCox[backward]+plsRcox
ADH1B	StepCox[backward]+plsRcox
BUB1	StepCox[backward]+plsRcox
SFTPB	StepCox[backward]+plsRcox
TPX2	StepCox[backward]+plsRcox
CYP4B1	StepCox[backward]+plsRcox
RPL39L	StepCox[backward]+plsRcox
KPNA2	StepCox[backward]+plsRcox
TNNT1	StepCox[backward]+plsRcox
CCNA2	StepCox[backward]+plsRcox
CCNE1	StepCox[backward]+plsRcox
SFTPD	StepCox[backward]+plsRcox
SELENBP1	StepCox[backward]+plsRcox
CEP55	StepCox[backward]+plsRcox
KIF20A	StepCox[backward]+plsRcox
PRR11	StepCox[backward]+plsRcox
ECT2	StepCox[backward]+plsRcox
MCM10	StepCox[backward]+plsRcox
RACGAP1	StepCox[backward]+plsRcox
UBE2T	StepCox[backward]+plsRcox
GJB2	StepCox[backward]+plsRcox
CLDN2	StepCox[backward]+plsRcox
CDCA5	StepCox[backward]+plsRcox
PPP1R1B	StepCox[backward]+plsRcox
TMEM125	StepCox[backward]+plsRcox
TMPRSS2	StepCox[backward]+plsRcox
VSIG2	StepCox[backward]+plsRcox
CHEK1	StepCox[backward]+plsRcox
RHOV	StepCox[backward]+plsRcox
RRM2	StepCox[both]+Enet[alpha=0.9]
PLK1	StepCox[both]+Enet[alpha=0.9]
GCLC	StepCox[both]+Enet[alpha=0.9]
KLK11	StepCox[both]+Enet[alpha=0.9]
HMMR	StepCox[both]+Enet[alpha=0.9]
KRT6A	StepCox[both]+Enet[alpha=0.9]
KIF20A	StepCox[both]+Enet[alpha=0.9]
TMEM125	StepCox[both]+Enet[alpha=0.9]
RHOV	StepCox[both]+Enet[alpha=0.9]
RRM2	StepCox[backward]+Enet[alpha=0.9]
PLK1	StepCox[backward]+Enet[alpha=0.9]
GCLC	StepCox[backward]+Enet[alpha=0.9]
EXO1	StepCox[backward]+Enet[alpha=0.9]
KLK11	StepCox[backward]+Enet[alpha=0.9]
GJB3	StepCox[backward]+Enet[alpha=0.9]
HMMR	StepCox[backward]+Enet[alpha=0.9]
KRT6A	StepCox[backward]+Enet[alpha=0.9]
KIF20A	StepCox[backward]+Enet[alpha=0.9]
TMEM125	StepCox[backward]+Enet[alpha=0.9]
RHOV	StepCox[backward]+Enet[alpha=0.9]
RRM2	StepCox[both]+Enet[alpha=0.1]
SLC16A1	StepCox[both]+Enet[alpha=0.1]
PLK1	StepCox[both]+Enet[alpha=0.1]
GCLC	StepCox[both]+Enet[alpha=0.1]
UBE2C	StepCox[both]+Enet[alpha=0.1]
EXO1	StepCox[both]+Enet[alpha=0.1]
PFN2	StepCox[both]+Enet[alpha=0.1]
KLK11	StepCox[both]+Enet[alpha=0.1]
HABP2	StepCox[both]+Enet[alpha=0.1]
HMMR	StepCox[both]+Enet[alpha=0.1]
KRT6A	StepCox[both]+Enet[alpha=0.1]
TNNT1	StepCox[both]+Enet[alpha=0.1]
KIF20A	StepCox[both]+Enet[alpha=0.1]
ECT2	StepCox[both]+Enet[alpha=0.1]
CLDN2	StepCox[both]+Enet[alpha=0.1]
PPP1R1B	StepCox[both]+Enet[alpha=0.1]
TMEM125	StepCox[both]+Enet[alpha=0.1]
CHEK1	StepCox[both]+Enet[alpha=0.1]
RHOV	StepCox[both]+Enet[alpha=0.1]
RRM2	StepCox[backward]+Enet[alpha=0.1]
PLK1	StepCox[backward]+Enet[alpha=0.1]
PLOD2	StepCox[backward]+Enet[alpha=0.1]
GCLC	StepCox[backward]+Enet[alpha=0.1]
CDK1	StepCox[backward]+Enet[alpha=0.1]
EXO1	StepCox[backward]+Enet[alpha=0.1]
MELK	StepCox[backward]+Enet[alpha=0.1]
LYPD3	StepCox[backward]+Enet[alpha=0.1]
PFN2	StepCox[backward]+Enet[alpha=0.1]
KLK11	StepCox[backward]+Enet[alpha=0.1]
GJB3	StepCox[backward]+Enet[alpha=0.1]
HABP2	StepCox[backward]+Enet[alpha=0.1]
HMMR	StepCox[backward]+Enet[alpha=0.1]
KRT6A	StepCox[backward]+Enet[alpha=0.1]
TNNT1	StepCox[backward]+Enet[alpha=0.1]
CCNA2	StepCox[backward]+Enet[alpha=0.1]
KIF20A	StepCox[backward]+Enet[alpha=0.1]
ECT2	StepCox[backward]+Enet[alpha=0.1]
CLDN2	StepCox[backward]+Enet[alpha=0.1]
PPP1R1B	StepCox[backward]+Enet[alpha=0.1]
TMEM125	StepCox[backward]+Enet[alpha=0.1]
CHEK1	StepCox[backward]+Enet[alpha=0.1]
RHOV	StepCox[backward]+Enet[alpha=0.1]
RRM2	StepCox[both]+Enet[alpha=0.8]
PLK1	StepCox[both]+Enet[alpha=0.8]
GCLC	StepCox[both]+Enet[alpha=0.8]
KLK11	StepCox[both]+Enet[alpha=0.8]
HMMR	StepCox[both]+Enet[alpha=0.8]
KRT6A	StepCox[both]+Enet[alpha=0.8]
KIF20A	StepCox[both]+Enet[alpha=0.8]
TMEM125	StepCox[both]+Enet[alpha=0.8]
RHOV	StepCox[both]+Enet[alpha=0.8]
RRM2	StepCox[backward]+Enet[alpha=0.8]
PLK1	StepCox[backward]+Enet[alpha=0.8]
GCLC	StepCox[backward]+Enet[alpha=0.8]
EXO1	StepCox[backward]+Enet[alpha=0.8]
KLK11	StepCox[backward]+Enet[alpha=0.8]
GJB3	StepCox[backward]+Enet[alpha=0.8]
HMMR	StepCox[backward]+Enet[alpha=0.8]
KRT6A	StepCox[backward]+Enet[alpha=0.8]
KIF20A	StepCox[backward]+Enet[alpha=0.8]
TMEM125	StepCox[backward]+Enet[alpha=0.8]
RHOV	StepCox[backward]+Enet[alpha=0.8]
RRM2	StepCox[both]+Enet[alpha=0.2]
PLK1	StepCox[both]+Enet[alpha=0.2]
GCLC	StepCox[both]+Enet[alpha=0.2]
EXO1	StepCox[both]+Enet[alpha=0.2]
KLK11	StepCox[both]+Enet[alpha=0.2]
HMMR	StepCox[both]+Enet[alpha=0.2]
KRT6A	StepCox[both]+Enet[alpha=0.2]
TNNT1	StepCox[both]+Enet[alpha=0.2]
KIF20A	StepCox[both]+Enet[alpha=0.2]
ECT2	StepCox[both]+Enet[alpha=0.2]
CLDN2	StepCox[both]+Enet[alpha=0.2]
TMEM125	StepCox[both]+Enet[alpha=0.2]
RHOV	StepCox[both]+Enet[alpha=0.2]
RRM2	StepCox[backward]+Enet[alpha=0.2]
PLK1	StepCox[backward]+Enet[alpha=0.2]
GCLC	StepCox[backward]+Enet[alpha=0.2]
EXO1	StepCox[backward]+Enet[alpha=0.2]
KLK11	StepCox[backward]+Enet[alpha=0.2]
GJB3	StepCox[backward]+Enet[alpha=0.2]
HMMR	StepCox[backward]+Enet[alpha=0.2]
KRT6A	StepCox[backward]+Enet[alpha=0.2]
KIF20A	StepCox[backward]+Enet[alpha=0.2]
ECT2	StepCox[backward]+Enet[alpha=0.2]
CLDN2	StepCox[backward]+Enet[alpha=0.2]
TMEM125	StepCox[backward]+Enet[alpha=0.2]
CHEK1	StepCox[backward]+Enet[alpha=0.2]
RHOV	StepCox[backward]+Enet[alpha=0.2]
RRM2	StepCox[both]+Lasso
PLK1	StepCox[both]+Lasso
GCLC	StepCox[both]+Lasso
KLK11	StepCox[both]+Lasso
HMMR	StepCox[both]+Lasso
KRT6A	StepCox[both]+Lasso
KIF20A	StepCox[both]+Lasso
TMEM125	StepCox[both]+Lasso
RHOV	StepCox[both]+Lasso
RRM2	StepCox[backward]+Lasso
PLK1	StepCox[backward]+Lasso
GCLC	StepCox[backward]+Lasso
KLK11	StepCox[backward]+Lasso
GJB3	StepCox[backward]+Lasso
HMMR	StepCox[backward]+Lasso
KRT6A	StepCox[backward]+Lasso
KIF20A	StepCox[backward]+Lasso
TMEM125	StepCox[backward]+Lasso
RHOV	StepCox[backward]+Lasso
RRM2	StepCox[both]+Enet[alpha=0.6]
PLK1	StepCox[both]+Enet[alpha=0.6]
GCLC	StepCox[both]+Enet[alpha=0.6]
KLK11	StepCox[both]+Enet[alpha=0.6]
HMMR	StepCox[both]+Enet[alpha=0.6]
KRT6A	StepCox[both]+Enet[alpha=0.6]
KIF20A	StepCox[both]+Enet[alpha=0.6]
TMEM125	StepCox[both]+Enet[alpha=0.6]
RHOV	StepCox[both]+Enet[alpha=0.6]
RRM2	StepCox[backward]+Enet[alpha=0.6]
PLK1	StepCox[backward]+Enet[alpha=0.6]
GCLC	StepCox[backward]+Enet[alpha=0.6]
EXO1	StepCox[backward]+Enet[alpha=0.6]
KLK11	StepCox[backward]+Enet[alpha=0.6]
GJB3	StepCox[backward]+Enet[alpha=0.6]
HMMR	StepCox[backward]+Enet[alpha=0.6]
KRT6A	StepCox[backward]+Enet[alpha=0.6]
KIF20A	StepCox[backward]+Enet[alpha=0.6]
TMEM125	StepCox[backward]+Enet[alpha=0.6]
RHOV	StepCox[backward]+Enet[alpha=0.6]
ANLN	CoxBoost+GBM
RHOV	CoxBoost+GBM
HMMR	CoxBoost+GBM
FOSL1	CoxBoost+GBM
GJB3	CoxBoost+GBM
RRM2	StepCox[both]+Enet[alpha=0.7]
PLK1	StepCox[both]+Enet[alpha=0.7]
GCLC	StepCox[both]+Enet[alpha=0.7]
KLK11	StepCox[both]+Enet[alpha=0.7]
HMMR	StepCox[both]+Enet[alpha=0.7]
KRT6A	StepCox[both]+Enet[alpha=0.7]
KIF20A	StepCox[both]+Enet[alpha=0.7]
TMEM125	StepCox[both]+Enet[alpha=0.7]
RHOV	StepCox[both]+Enet[alpha=0.7]
RRM2	StepCox[backward]+Enet[alpha=0.7]
PLK1	StepCox[backward]+Enet[alpha=0.7]
GCLC	StepCox[backward]+Enet[alpha=0.7]
EXO1	StepCox[backward]+Enet[alpha=0.7]
KLK11	StepCox[backward]+Enet[alpha=0.7]
GJB3	StepCox[backward]+Enet[alpha=0.7]
HMMR	StepCox[backward]+Enet[alpha=0.7]
KRT6A	StepCox[backward]+Enet[alpha=0.7]
KIF20A	StepCox[backward]+Enet[alpha=0.7]
TMEM125	StepCox[backward]+Enet[alpha=0.7]
RHOV	StepCox[backward]+Enet[alpha=0.7]
TROAP	StepCox[both]
SLC2A1	StepCox[both]
TOP2A	StepCox[both]
MYBL2	StepCox[both]
RNASE1	StepCox[both]
RRM2	StepCox[both]
MCM2	StepCox[both]
SLC16A1	StepCox[both]
PLK1	StepCox[both]
CTSH	StepCox[both]
FOXM1	StepCox[both]
GCLC	StepCox[both]
UBE2C	StepCox[both]
SPAG5	StepCox[both]
CDK1	StepCox[both]
BUB1B	StepCox[both]
CDC6	StepCox[both]
SLC34A2	StepCox[both]
RAD51AP1	StepCox[both]
ABCA3	StepCox[both]
EXO1	StepCox[both]
KIF23	StepCox[both]
MELK	StepCox[both]
CENPA	StepCox[both]
PFN2	StepCox[both]
KLK11	StepCox[both]
CRYM	StepCox[both]
SLC44A4	StepCox[both]
CDA	StepCox[both]
HABP2	StepCox[both]
HMMR	StepCox[both]
AURKA	StepCox[both]
KRT6A	StepCox[both]
RHOBTB2	StepCox[both]
ADH1B	StepCox[both]
BUB1	StepCox[both]
SFTPB	StepCox[both]
TPX2	StepCox[both]
CYP4B1	StepCox[both]
RPL39L	StepCox[both]
KPNA2	StepCox[both]
TNNT1	StepCox[both]
CCNE1	StepCox[both]
SFTPD	StepCox[both]
SELENBP1	StepCox[both]
CEP55	StepCox[both]
KIF20A	StepCox[both]
PRR11	StepCox[both]
ECT2	StepCox[both]
MCM10	StepCox[both]
RACGAP1	StepCox[both]
UBE2T	StepCox[both]
CLDN2	StepCox[both]
CDCA5	StepCox[both]
PPP1R1B	StepCox[both]
TMEM125	StepCox[both]
TMPRSS2	StepCox[both]
CHEK1	StepCox[both]
RHOV	StepCox[both]
ATP13A4	StepCox[both]
TROAP	StepCox[backward]
SLC2A1	StepCox[backward]
TOP2A	StepCox[backward]
MYBL2	StepCox[backward]
RNASE1	StepCox[backward]
RRM2	StepCox[backward]
MCM2	StepCox[backward]
SLC16A1	StepCox[backward]
PLK1	StepCox[backward]
CTSH	StepCox[backward]
FOXM1	StepCox[backward]
PLOD2	StepCox[backward]
GCLC	StepCox[backward]
UBE2C	StepCox[backward]
SPAG5	StepCox[backward]
CDK1	StepCox[backward]
BUB1B	StepCox[backward]
CDC6	StepCox[backward]
SLC34A2	StepCox[backward]
RAD51AP1	StepCox[backward]
ABCA3	StepCox[backward]
EXO1	StepCox[backward]
KIF23	StepCox[backward]
MELK	StepCox[backward]
LYPD3	StepCox[backward]
CENPA	StepCox[backward]
PFN2	StepCox[backward]
KLK11	StepCox[backward]
CRYM	StepCox[backward]
GJB3	StepCox[backward]
SLC44A4	StepCox[backward]
CDA	StepCox[backward]
HABP2	StepCox[backward]
HMMR	StepCox[backward]
AURKA	StepCox[backward]
KRT6A	StepCox[backward]
RHOBTB2	StepCox[backward]
ADH1B	StepCox[backward]
BUB1	StepCox[backward]
SFTPB	StepCox[backward]
TPX2	StepCox[backward]
CYP4B1	StepCox[backward]
RPL39L	StepCox[backward]
KPNA2	StepCox[backward]
TNNT1	StepCox[backward]
CCNA2	StepCox[backward]
CCNE1	StepCox[backward]
SFTPD	StepCox[backward]
SELENBP1	StepCox[backward]
CEP55	StepCox[backward]
KIF20A	StepCox[backward]
PRR11	StepCox[backward]
ECT2	StepCox[backward]
MCM10	StepCox[backward]
RACGAP1	StepCox[backward]
UBE2T	StepCox[backward]
GJB2	StepCox[backward]
CLDN2	StepCox[backward]
CDCA5	StepCox[backward]
PPP1R1B	StepCox[backward]
TMEM125	StepCox[backward]
TMPRSS2	StepCox[backward]
VSIG2	StepCox[backward]
CHEK1	StepCox[backward]
RHOV	StepCox[backward]
RRM2	StepCox[both]+Enet[alpha=0.4]
PLK1	StepCox[both]+Enet[alpha=0.4]
GCLC	StepCox[both]+Enet[alpha=0.4]
EXO1	StepCox[both]+Enet[alpha=0.4]
KLK11	StepCox[both]+Enet[alpha=0.4]
HMMR	StepCox[both]+Enet[alpha=0.4]
KRT6A	StepCox[both]+Enet[alpha=0.4]
KIF20A	StepCox[both]+Enet[alpha=0.4]
TMEM125	StepCox[both]+Enet[alpha=0.4]
RHOV	StepCox[both]+Enet[alpha=0.4]
RRM2	StepCox[backward]+Enet[alpha=0.4]
PLK1	StepCox[backward]+Enet[alpha=0.4]
GCLC	StepCox[backward]+Enet[alpha=0.4]
EXO1	StepCox[backward]+Enet[alpha=0.4]
KLK11	StepCox[backward]+Enet[alpha=0.4]
GJB3	StepCox[backward]+Enet[alpha=0.4]
HMMR	StepCox[backward]+Enet[alpha=0.4]
KRT6A	StepCox[backward]+Enet[alpha=0.4]
KIF20A	StepCox[backward]+Enet[alpha=0.4]
TMEM125	StepCox[backward]+Enet[alpha=0.4]
RHOV	StepCox[backward]+Enet[alpha=0.4]
RRM2	StepCox[both]+Enet[alpha=0.3]
PLK1	StepCox[both]+Enet[alpha=0.3]
GCLC	StepCox[both]+Enet[alpha=0.3]
EXO1	StepCox[both]+Enet[alpha=0.3]
KLK11	StepCox[both]+Enet[alpha=0.3]
HMMR	StepCox[both]+Enet[alpha=0.3]
KRT6A	StepCox[both]+Enet[alpha=0.3]
KIF20A	StepCox[both]+Enet[alpha=0.3]
ECT2	StepCox[both]+Enet[alpha=0.3]
TMEM125	StepCox[both]+Enet[alpha=0.3]
RHOV	StepCox[both]+Enet[alpha=0.3]
RRM2	StepCox[backward]+Enet[alpha=0.3]
PLK1	StepCox[backward]+Enet[alpha=0.3]
GCLC	StepCox[backward]+Enet[alpha=0.3]
EXO1	StepCox[backward]+Enet[alpha=0.3]
KLK11	StepCox[backward]+Enet[alpha=0.3]
GJB3	StepCox[backward]+Enet[alpha=0.3]
HMMR	StepCox[backward]+Enet[alpha=0.3]
KRT6A	StepCox[backward]+Enet[alpha=0.3]
KIF20A	StepCox[backward]+Enet[alpha=0.3]
TMEM125	StepCox[backward]+Enet[alpha=0.3]
RHOV	StepCox[backward]+Enet[alpha=0.3]
RRM2	StepCox[both]+CoxBoost
PLK1	StepCox[both]+CoxBoost
GCLC	StepCox[both]+CoxBoost
EXO1	StepCox[both]+CoxBoost
KLK11	StepCox[both]+CoxBoost
HMMR	StepCox[both]+CoxBoost
KRT6A	StepCox[both]+CoxBoost
TMEM125	StepCox[both]+CoxBoost
RHOV	StepCox[both]+CoxBoost
RRM2	StepCox[backward]+CoxBoost
PLK1	StepCox[backward]+CoxBoost
GCLC	StepCox[backward]+CoxBoost
EXO1	StepCox[backward]+CoxBoost
KLK11	StepCox[backward]+CoxBoost
GJB3	StepCox[backward]+CoxBoost
HMMR	StepCox[backward]+CoxBoost
KRT6A	StepCox[backward]+CoxBoost
KIF20A	StepCox[backward]+CoxBoost
TMEM125	StepCox[backward]+CoxBoost
RHOV	StepCox[backward]+CoxBoost
RRM2	StepCox[both]+Enet[alpha=0.5]
PLK1	StepCox[both]+Enet[alpha=0.5]
GCLC	StepCox[both]+Enet[alpha=0.5]
KLK11	StepCox[both]+Enet[alpha=0.5]
HMMR	StepCox[both]+Enet[alpha=0.5]
KRT6A	StepCox[both]+Enet[alpha=0.5]
KIF20A	StepCox[both]+Enet[alpha=0.5]
TMEM125	StepCox[both]+Enet[alpha=0.5]
RHOV	StepCox[both]+Enet[alpha=0.5]
RRM2	StepCox[backward]+Enet[alpha=0.5]
PLK1	StepCox[backward]+Enet[alpha=0.5]
GCLC	StepCox[backward]+Enet[alpha=0.5]
EXO1	StepCox[backward]+Enet[alpha=0.5]
KLK11	StepCox[backward]+Enet[alpha=0.5]
GJB3	StepCox[backward]+Enet[alpha=0.5]
HMMR	StepCox[backward]+Enet[alpha=0.5]
KRT6A	StepCox[backward]+Enet[alpha=0.5]
KIF20A	StepCox[backward]+Enet[alpha=0.5]
TMEM125	StepCox[backward]+Enet[alpha=0.5]
RHOV	StepCox[backward]+Enet[alpha=0.5]
ANLN	CoxBoost+RSF
RHOV	CoxBoost+RSF
FOSL1	CoxBoost+RSF
GJB3	CoxBoost+RSF
HMMR	CoxBoost+RSF
RHOV	RSF
SLC2A1	RSF
TXNRD1	RSF
ANLN	RSF
FOSL1	RSF
ECT2	RSF
GJB3	RSF
AQP3	RSF
KRT6A	RSF
PLOD2	RSF
RPL39L	RSF
SFTPD	RSF
ADH1B	RSF
ANLN	Lasso+GBM
EXO1	Lasso+GBM
RHOV	Lasso+GBM
FOSL1	Lasso+GBM
HMMR	Lasso+GBM
GJB3	Lasso+GBM
ANLN	RSF+GBM
TXNRD1	RSF+GBM
ADH1B	RSF+GBM
RHOV	RSF+GBM
FOSL1	RSF+GBM
ECT2	RSF+GBM
AQP3	RSF+GBM
SLC2A1	RSF+GBM
RPL39L	RSF+GBM
PLOD2	RSF+GBM
KRT6A	RSF+GBM
SFTPD	RSF+GBM
GJB3	RSF+GBM
CDCA5	GBM
RRM2	GBM
RHOV	GBM
ANLN	GBM
SLC2A1	GBM
ECT2	GBM
TXNRD1	GBM
STEAP1	GBM
NUF2	GBM
RPL39L	GBM
FOSL1	GBM
KRT6A	GBM
KLK11	GBM
GJB3	GBM
PBK	GBM
AQP3	GBM
HMGA1	GBM
ADH1B	GBM
CCNB1	GBM
EXO1	GBM
PLOD2	GBM
GJB2	GBM
CENPA	GBM
UBE2S	GBM
HABP2	GBM
BTG2	GBM
SLC16A1	GBM
LYPD3	GBM
SPAG5	GBM
PLK1	GBM
GGT6	GBM
TMPRSS2	GBM
CLDN2	GBM
TMEM125	GBM
CDK1	GBM
FOXM1	GBM
SLC34A2	GBM
TROAP	GBM
SERPINB5	GBM
HMMR	GBM
RHOBTB2	GBM
ZWINT	GBM
MCM2	GBM
RACGAP1	GBM
HLF	GBM
ATP13A4	GBM
SCGB3A1	GBM
CLIC6	GBM
CYP4B1	GBM
CDT1	GBM
KCNQ1	GBM
ASF1B	GBM
AQP5	GBM
AURKB	GBM
CDKN3	GBM
GCLC	GBM
IRX3	GBM
BUB1	GBM
TNNT1	GBM
RNASE1	GBM
GPRC5C	GBM
MCM10	GBM
KIF11	GBM
PFN2	GBM
WFDC2	GBM
C1orf116	GBM
CRLF1	GBM
KIF2C	GBM
BUB1B	GBM
ST6GALNAC1	GBM
MYBL2	GBM
AURKA	GBM
SUSD2	GBM
KIF20A	GBM
CCNA2	GBM
CRYM	GBM
INMT	GBM
PPP1R1B	GBM
CCNE1	GBM
CDC6	GBM
C4BPA	GBM
PRR11	GBM
KIF4A	GBM
SLC44A4	GBM
MAOA	GBM
CHEK1	GBM
MAD2L1	GBM
MELK	GBM
IRX2	GBM
RAD51AP1	GBM
UBE2C	GBM
KPNA2	GBM
CACNA2D2	GBM
SFTPB	GBM
NAPSA	GBM
CDC20	GBM
CEP55	GBM
SFTPD	GBM
CTSH	GBM
MKI67	GBM
GFRA3	GBM
TTK	GBM
BIRC5	GBM
KIF23	GBM
PLA2G1B	GBM
ABCA3	GBM
CCNB2	GBM
TK1	GBM
MCM4	GBM
KIFC1	GBM
CDA	GBM
SELENBP1	GBM
SCNN1B	GBM
VSIG2	GBM
UBE2T	GBM
TRIP13	GBM
TOP2A	GBM
NEK2	GBM
CENPF	GBM
CDCA8	GBM
LPL	GBM
TPX2	GBM
FOLR1	GBM
TROAP	StepCox[both]+survivalSVM
SLC2A1	StepCox[both]+survivalSVM
TOP2A	StepCox[both]+survivalSVM
MYBL2	StepCox[both]+survivalSVM
RNASE1	StepCox[both]+survivalSVM
RRM2	StepCox[both]+survivalSVM
MCM2	StepCox[both]+survivalSVM
SLC16A1	StepCox[both]+survivalSVM
PLK1	StepCox[both]+survivalSVM
CTSH	StepCox[both]+survivalSVM
FOXM1	StepCox[both]+survivalSVM
GCLC	StepCox[both]+survivalSVM
UBE2C	StepCox[both]+survivalSVM
SPAG5	StepCox[both]+survivalSVM
CDK1	StepCox[both]+survivalSVM
BUB1B	StepCox[both]+survivalSVM
CDC6	StepCox[both]+survivalSVM
SLC34A2	StepCox[both]+survivalSVM
RAD51AP1	StepCox[both]+survivalSVM
ABCA3	StepCox[both]+survivalSVM
EXO1	StepCox[both]+survivalSVM
KIF23	StepCox[both]+survivalSVM
MELK	StepCox[both]+survivalSVM
CENPA	StepCox[both]+survivalSVM
PFN2	StepCox[both]+survivalSVM
KLK11	StepCox[both]+survivalSVM
CRYM	StepCox[both]+survivalSVM
SLC44A4	StepCox[both]+survivalSVM
CDA	StepCox[both]+survivalSVM
HABP2	StepCox[both]+survivalSVM
HMMR	StepCox[both]+survivalSVM
AURKA	StepCox[both]+survivalSVM
KRT6A	StepCox[both]+survivalSVM
RHOBTB2	StepCox[both]+survivalSVM
ADH1B	StepCox[both]+survivalSVM
BUB1	StepCox[both]+survivalSVM
SFTPB	StepCox[both]+survivalSVM
TPX2	StepCox[both]+survivalSVM
CYP4B1	StepCox[both]+survivalSVM
RPL39L	StepCox[both]+survivalSVM
KPNA2	StepCox[both]+survivalSVM
TNNT1	StepCox[both]+survivalSVM
CCNE1	StepCox[both]+survivalSVM
SFTPD	StepCox[both]+survivalSVM
SELENBP1	StepCox[both]+survivalSVM
CEP55	StepCox[both]+survivalSVM
KIF20A	StepCox[both]+survivalSVM
PRR11	StepCox[both]+survivalSVM
ECT2	StepCox[both]+survivalSVM
MCM10	StepCox[both]+survivalSVM
RACGAP1	StepCox[both]+survivalSVM
UBE2T	StepCox[both]+survivalSVM
CLDN2	StepCox[both]+survivalSVM
CDCA5	StepCox[both]+survivalSVM
PPP1R1B	StepCox[both]+survivalSVM
TMEM125	StepCox[both]+survivalSVM
TMPRSS2	StepCox[both]+survivalSVM
CHEK1	StepCox[both]+survivalSVM
RHOV	StepCox[both]+survivalSVM
ATP13A4	StepCox[both]+survivalSVM
TROAP	StepCox[backward]+survivalSVM
SLC2A1	StepCox[backward]+survivalSVM
TOP2A	StepCox[backward]+survivalSVM
MYBL2	StepCox[backward]+survivalSVM
RNASE1	StepCox[backward]+survivalSVM
RRM2	StepCox[backward]+survivalSVM
MCM2	StepCox[backward]+survivalSVM
SLC16A1	StepCox[backward]+survivalSVM
PLK1	StepCox[backward]+survivalSVM
CTSH	StepCox[backward]+survivalSVM
FOXM1	StepCox[backward]+survivalSVM
PLOD2	StepCox[backward]+survivalSVM
GCLC	StepCox[backward]+survivalSVM
UBE2C	StepCox[backward]+survivalSVM
SPAG5	StepCox[backward]+survivalSVM
CDK1	StepCox[backward]+survivalSVM
BUB1B	StepCox[backward]+survivalSVM
CDC6	StepCox[backward]+survivalSVM
SLC34A2	StepCox[backward]+survivalSVM
RAD51AP1	StepCox[backward]+survivalSVM
ABCA3	StepCox[backward]+survivalSVM
EXO1	StepCox[backward]+survivalSVM
KIF23	StepCox[backward]+survivalSVM
MELK	StepCox[backward]+survivalSVM
LYPD3	StepCox[backward]+survivalSVM
CENPA	StepCox[backward]+survivalSVM
PFN2	StepCox[backward]+survivalSVM
KLK11	StepCox[backward]+survivalSVM
CRYM	StepCox[backward]+survivalSVM
GJB3	StepCox[backward]+survivalSVM
SLC44A4	StepCox[backward]+survivalSVM
CDA	StepCox[backward]+survivalSVM
HABP2	StepCox[backward]+survivalSVM
HMMR	StepCox[backward]+survivalSVM
AURKA	StepCox[backward]+survivalSVM
KRT6A	StepCox[backward]+survivalSVM
RHOBTB2	StepCox[backward]+survivalSVM
ADH1B	StepCox[backward]+survivalSVM
BUB1	StepCox[backward]+survivalSVM
SFTPB	StepCox[backward]+survivalSVM
TPX2	StepCox[backward]+survivalSVM
CYP4B1	StepCox[backward]+survivalSVM
RPL39L	StepCox[backward]+survivalSVM
KPNA2	StepCox[backward]+survivalSVM
TNNT1	StepCox[backward]+survivalSVM
CCNA2	StepCox[backward]+survivalSVM
CCNE1	StepCox[backward]+survivalSVM
SFTPD	StepCox[backward]+survivalSVM
SELENBP1	StepCox[backward]+survivalSVM
CEP55	StepCox[backward]+survivalSVM
KIF20A	StepCox[backward]+survivalSVM
PRR11	StepCox[backward]+survivalSVM
ECT2	StepCox[backward]+survivalSVM
MCM10	StepCox[backward]+survivalSVM
RACGAP1	StepCox[backward]+survivalSVM
UBE2T	StepCox[backward]+survivalSVM
GJB2	StepCox[backward]+survivalSVM
CLDN2	StepCox[backward]+survivalSVM
CDCA5	StepCox[backward]+survivalSVM
PPP1R1B	StepCox[backward]+survivalSVM
TMEM125	StepCox[backward]+survivalSVM
TMPRSS2	StepCox[backward]+survivalSVM
VSIG2	StepCox[backward]+survivalSVM
CHEK1	StepCox[backward]+survivalSVM
RHOV	StepCox[backward]+survivalSVM
ANLN	Lasso+RSF
RHOV	Lasso+RSF
FOSL1	Lasso+RSF
EXO1	Lasso+RSF
GJB3	Lasso+RSF
HMMR	Lasso+RSF
CDCA5	StepCox[both]+GBM
RRM2	StepCox[both]+GBM
SLC2A1	StepCox[both]+GBM
RHOV	StepCox[both]+GBM
ECT2	StepCox[both]+GBM
RPL39L	StepCox[both]+GBM
KRT6A	StepCox[both]+GBM
CENPA	StepCox[both]+GBM
KLK11	StepCox[both]+GBM
HABP2	StepCox[both]+GBM
ADH1B	StepCox[both]+GBM
PLK1	StepCox[both]+GBM
SPAG5	StepCox[both]+GBM
TMEM125	StepCox[both]+GBM
TROAP	StepCox[both]+GBM
EXO1	StepCox[both]+GBM
CDK1	StepCox[both]+GBM
HMMR	StepCox[both]+GBM
SLC16A1	StepCox[both]+GBM
TMPRSS2	StepCox[both]+GBM
CLDN2	StepCox[both]+GBM
MCM2	StepCox[both]+GBM
CYP4B1	StepCox[both]+GBM
BUB1B	StepCox[both]+GBM
FOXM1	StepCox[both]+GBM
GCLC	StepCox[both]+GBM
AURKA	StepCox[both]+GBM
RACGAP1	StepCox[both]+GBM
KIF20A	StepCox[both]+GBM
CHEK1	StepCox[both]+GBM
SLC34A2	StepCox[both]+GBM
ATP13A4	StepCox[both]+GBM
BUB1	StepCox[both]+GBM
MCM10	StepCox[both]+GBM
MYBL2	StepCox[both]+GBM
RNASE1	StepCox[both]+GBM
PPP1R1B	StepCox[both]+GBM
TNNT1	StepCox[both]+GBM
SFTPD	StepCox[both]+GBM
RHOBTB2	StepCox[both]+GBM
RAD51AP1	StepCox[both]+GBM
KIF23	StepCox[both]+GBM
UBE2C	StepCox[both]+GBM
SLC44A4	StepCox[both]+GBM
CRYM	StepCox[both]+GBM
PFN2	StepCox[both]+GBM
KPNA2	StepCox[both]+GBM
CDC6	StepCox[both]+GBM
CEP55	StepCox[both]+GBM
MELK	StepCox[both]+GBM
ABCA3	StepCox[both]+GBM
PRR11	StepCox[both]+GBM
CCNE1	StepCox[both]+GBM
SELENBP1	StepCox[both]+GBM
TOP2A	StepCox[both]+GBM
SFTPB	StepCox[both]+GBM
CDA	StepCox[both]+GBM
CTSH	StepCox[both]+GBM
UBE2T	StepCox[both]+GBM
TPX2	StepCox[both]+GBM
CDCA5	StepCox[backward]+GBM
RRM2	StepCox[backward]+GBM
ECT2	StepCox[backward]+GBM
SLC2A1	StepCox[backward]+GBM
RHOV	StepCox[backward]+GBM
RPL39L	StepCox[backward]+GBM
ADH1B	StepCox[backward]+GBM
CENPA	StepCox[backward]+GBM
KLK11	StepCox[backward]+GBM
GJB3	StepCox[backward]+GBM
KRT6A	StepCox[backward]+GBM
HABP2	StepCox[backward]+GBM
PLK1	StepCox[backward]+GBM
GJB2	StepCox[backward]+GBM
PLOD2	StepCox[backward]+GBM
SPAG5	StepCox[backward]+GBM
EXO1	StepCox[backward]+GBM
TMPRSS2	StepCox[backward]+GBM
LYPD3	StepCox[backward]+GBM
TROAP	StepCox[backward]+GBM
TMEM125	StepCox[backward]+GBM
HMMR	StepCox[backward]+GBM
CDK1	StepCox[backward]+GBM
SLC16A1	StepCox[backward]+GBM
MCM2	StepCox[backward]+GBM
BUB1B	StepCox[backward]+GBM
[truncated: 179 more rows]
