# Supplementary material for: Identification of novel molecular subtypes and construction of a prognostic signature via multi-omics analysis and machine learning in lung adenocarcinoma
Source: Front Oncol. 2025 Jul 21;15:1590216. doi: 10.3389/fonc.2025.1590216 (PMC12320504; doi:10.3389/fonc.2025.1590216)
Supplement: Supplementary file 2 [file Presentation1.zip › supplementary files/Supplementary Table 9.xlsx]

## Sheet: Sheet1
Supplementary Table 8. A total of 49 published signatures in LUAD were retrieved from the literatures.
Model	SYMBOL	Coef	PMID
Al-Dherasi_signature	GRIA1	-0.3658	34092242
Al-Dherasi_signature	UCN2	0.5701	34092242
Al-Dherasi_signature	PKHD1L1	-0.601	34092242
Al-Dherasi_signature	RIMS2	0.2192	34092242
Al-Dherasi_signature	PGM5	-0.3617	34092242
Al-Dherasi_signature	CLIC6	-0.6036	34092242
Al-Dherasi_signature	CAVIN2	1.1686	34092242
Bao_signature	BEST3	1.23	35832557
Bao_signature	CDKN2A	1.27	35832557
Bao_signature	TTC39C	0.78	35832557
Bao_signature	MEGF6	-1.57	35832557
Bao_signature	PKIB	0.35	35832557
Bao_signature	CA5B	-0.99	35832557
Bao_signature	HNRNPLL	-3.38	35832557
Bao_signature	LDB1	-0.65	35832557
Bao_signature	C12orf76	0.7	35832557
Bao_signature	AP2B1	0.51	35832557
Bao_signature	LETM2	-1.13	35832557
Bao_signature	MRPL33	1.4	35832557
Chen-YQ_signature	ENTPD2	0.275171	36353226
Chen-YQ_signature	KHDRBS2	-0.228073	36353226
Chen-YQ_signature	BARX1	0.176096	36353226
Chen-YQ_signature	GFRA3	-0.340987	36353226
Chen-YQ_signature	MYOZ1	-0.445943	36353226
Chen-ZK_signature	CCL20	0.144635	36171876
Chen-ZK_signature	BIRC3	0.343941	36171876
Chen-ZK_signature	CRYL1	-0.291003	36171876
Chen-ZK_signature	SLC46A3	-0.241117	36171876
Chen-ZK_signature	MAP3K8	-0.31718	36171876
Chen-ZK_signature	TMED10	0.813175	36171876
Chen-ZK_signature	CCR2	-0.353159	36171876
Congkuan_signature	ADM	-	35710585
Congkuan_signature	GPC3	-	35710585
Congkuan_signature	IL7R	-	35710585
Congkuan_signature	NMI	-	35710585
Congkuan_signature	PTPRE	-	35710585
Congkuan_signature	NMURI	-	35710585
Congkuan_signature	SPHK1	-	35710585
Congkuan_signature	SEMA4D	-	35710585
Congkuan_signature	SERPINE1	-	35710585
Congkuan_signature	PVR	-	35710585
Congkuan_signature	PSEN1	-	35710585
Congkuan_signature	GPC3	-	35710585
Feng_signature	CR2	-0.0199575	36294477
Feng_signature	INSL4	0.0714003	36294477
Feng_signature	FGF5	0.0314156	36294477
Feng_signature	RAET1L	0.120647	36294477
Feng_signature	AGER	-0.00451122	36294477
Feng_signature	TNFRSF13B	-0.00301062	36294477
Feng-HX_signature	CR2	-0.01996	36294477
Feng-HX_signature	INSL4	0.0714	36294477
Feng-HX_signature	FGF5	0.03141	36294477
Feng-HX_signature	RAET1L	0.12065	36294477
Feng-HX_signature	AGER	-0.00451	36294477
Feng-HX_signature	TNFRSF13B	-0.00301	36294477
Guo_signature	FURIN	0.1089	32143735
Guo_signature	PSMD14	-0.2344	32143735
Guo_signature	ARRB1	-0.2738	32143735
Guo_signature	TUBB3	0.1028	32143735
Guo_signature	ADM	0.1159	32143735
Guo_signature	ZAP70	-0.2977	32143735
Guo_signature	RFXAP	-0.2549	32143735
Guo_signature	SHC3	-0.1522	32143735
Guo_signature	BMP5	-0.0763	32143735
Guo_signature	CD40LG	0.1625	32143735
Guo-BZ_signature	ZCRB1	1.72515	34178026
Guo-BZ_signature	ADH1C	-1.96433	34178026
Guo-BZ_signature	YTHDC2	-2.01538	34178026
Jiang_signature	PKMYT1	-0.212	33869220
Jiang_signature	ETF1	-0.655	33869220
Jiang_signature	ECT2	0.22	33869220
Jiang_signature	BUB1B	0.178	33869220
Jiang_signature	RECQL4	0.099	33869220
Jiang_signature	TFRC	0.106	33869220
Jiang_signature	COCH	0.042	33869220
Jiang_signature	TUBB2B	-0.119	33869220
Jiang_signature	PITX1	0.094	33869220
Jiang_signature	CDC6	0.122	33869220
Jinyou_signature	CYP2C9	-	33050938
Jinyou_signature	DGAT1	-	33050938
Jinyou_signature	UGT1A6	-	33050938
Jinyou_signature	INS	-	33050938
Jinyou_signature	HPGDS	-	33050938
Jinyou_signature	LPL	-	33050938
Li_signature	DLGAP5	-	30237740
Li_signature	KIF11	-	30237740
Li_signature	rad51ap1	-	30237740
Li_signature	CCNB1	-	30237740
Li_signature	AURKA	-	30237740
Li_signature	CDC6	-	30237740
Li_signature	OIP5	-	30237740
Li_signature	NCAPG	-	30237740
Li-L_signature	IL1A	0.083	35968341
Li-L_signature	CLDN1	0.152	35968341
Li-L_signature	ANLN	0.051	35968341
Li-L_signature	PKIB	0.036	35968341
Li-L_signature	GJB3	0.006	35968341
Li-L_signature	MUC16	0.041	35968341
Li-L_signature	TNS4	0.004	35968341
Li-L_signature	DKK1	0.028	35968341
Li-L_signature	CPS1	0.095	35968341
Li-L_signature	HAS3	-0.084	35968341
Li-L_signature	CYP4B1	-0.022	35968341
Li-RX_signature	PTPRC	0.42547	36372305
Li-RX_signature	SLAMF1	-0.2028	36372305
Li-RX_signature	CCR2	-0.31869	36372305
Li-RX_signature	HLA-DQA2	-0.1223	36372305
Li-XH_signature	IGF2BP1	0.0352	34206803
Li-XH_signature	HNRNPC	0.0046	34206803
Li-XH_signature	HNRNPA2B1	0.0006	34206803
Li-XZ_signature	CCR2	-	35529878
Li-XZ_signature	ITGB1	-	35529878
Li-XZ_signature	DRAM1	-	35529878
Li-ZD_signature	TTK	-0.462	33187219
Li-ZD_signature	HMMT	0.633	33187219
Li-ZD_signature	ASPM	-0.55	33187219
Li-ZD_signature	CDCA8	-1.309	33187219
Li-ZD_signature	KIF2C	1.188	33187219
Li-ZD_signature	CCNB2	-0.474	33187219
Li-ZD_signature	MKI67	0.57	33187219
Li-ZD_signature	CCNA2	0.484	33187219
Luo-AY_signature	CCL20	0.1241	36042374
Luo-AY_signature	CCR2	-0.6192	36042374
Luo-AY_signature	GNAI3	0.366	36042374
Luo-AY_signature	ITGA5	0.124	36042374
Luo-AY_signature	NMI	0.205	36042374
Luo-AY_signature	PCDH7	0.133	36042374
Luo-AY_signature	PSEN1	0.43	36042374
Luo-AY_signature	SLC11A2	-0.3382	36042374
Mo_signature	XPNPEP1	0.033204	32655624
Mo_signature	ANGPTL4	0.004505	32655624
Mo_signature	SLC2A1	0.005672	32655624
Mo_signature	PFKP	0.002714	32655624
Pan_signature	NLRP7	-0.08983	35364268
Pan_signature	CASP1	-0.012	35364268
Pan_signature	PLCG1	-0.0645	35364268
Pan_signature	NLRP1	-0.0598	35364268
Qin_signature	HAVCR1	0.01949	34323652
Qin_signature	SPN	-0.00501	34323652
Qin_signature	GAPDH	3e-05	34323652
Qin_signature	ANGPTL4	0.00087	34323652
Qin_signature	PRSS3	4e-05	34323652
Qin_signature	KRT8	0.00036	34323652
Qin_signature	LDHA	0.00122	34323652
Qin_signature	HMMR	0.02521	34323652
Qin_signature	SLC2A1	0.00407	34323652
Qin_signature	CYP24A1	0.00102	34323652
Qin_signature	LOXL2	0.0045	34323652
Qin_signature	TIMP1	0.00031	34323652
Song-CK_signature	MAL	-0.146	32850406
Song-CK_signature	MS4A1	-0.227	32850406
Song-CK_signature	OAS1	0.139	32850406
Song-CK_signature	WFDC2	-0.15	32850406
Song-P_signature	GCSAML	-0.614	35757748
Song-P_signature	ACTG1	1.893	35757748
Song-P_signature	ACOT7	1.022	35757748
Song-P_signature	SELENOK	-1.715	35757748
Song-P_signature	PEBP1	-1.84	35757748
Song-P_signature	BIRC3	1.077	35757748
Song-P_signature	ACAP1	-1.18	35757748
Song-YQ_signature	ALDH2	-0.13	36506314
Song-YQ_signature	TNFRSF1A	0.2704	36506314
Song-YQ_signature	TLR2	-0.232	36506314
Song-YQ_signature	MLKL	0.2412	36506314
Song-YQ_signature	RIPK3	-0.1907	36506314
Sun_signature	ARNTL2	0.2319	32592319
Sun_signature	ECT2	0.1595	32592319
Sun_signature	PPIA	0.1611	32592319
Sun_signature	TUBA4A	0.1286	32592319
Sun-L_signature	BMT2	-0.062	32647676
Sun-L_signature	TRMT6	0.052	32647676
Sun-L_signature	RRP8	-0.316	32647676
Sun-L_signature	NSUN2	0.012	32647676
Sun-L_signature	NSUN4	-0.319	32647676
Sun-L_signature	TET2	0.164	32647676
Sun-L_signature	ALYREF	0.013	32647676
Sun-L_signature	METTL14	-0.255	32647676
Sun-L_signature	METTL3	-0.07	32647676
Sun-L_signature	ZC3H13	0.115	32647676
Sun-L_signature	YTHDF1	-0.017	32647676
Sun-L_signature	HNRNPC	0.018	32647676
Sun-L_signature	RBM15	0.144	32647676
Sun-L_signature	YTHDF2	0.026	32647676
Sun-L_signature	BMT2	-0.086	32647676
Sun-L_signature	YTHDC1	-0.071	32647676
Sun-L_signature	ZC3H13	0.093	32647676
Sun-L_signature	YTHDF1	-0.028	32647676
Sun-L_signature	NOP2	0.034	32647676
Sun-L_signature	HNRNPC	0.023	32647676
Sun-L_signature	NSUN4	-0.413	32647676
Sun-L_signature	RBM15	0.219	32647676
Sun-L_signature	TRMT10C	-0.039	32647676
Sun-L_signature	ALYREF	0.012	32647676
Tao_signature	CD70	-	33552736
Tao_signature	CXorf21	-	33552736
Tao_signature	CD74	-	33552736
Tao_signature	RUBCNL	-	33552736
Tao_signature	BIRC3	-	33552736
Tao_signature	TESC	-	33552736
Tao_signature	INSL4	-	33552736
Tao_signature	HLA-DOB	-	33552736
Tao_signature	CIITA	-	33552736
Tao_signature	STAP1	-	33552736
Tao_signature	OBP2A	-	33552736
Tu_signature	GPX3	-	33968130
Tu_signature	TCN1	-	33968130
Tu_signature	ASPM	-	33968130
Tu_signature	PCP4	-	33968130
Tu_signature	CAV2	-	33968130
Tu_signature	S100P	-	33968130
Tu_signature	COL1A1	-	33968130
Tu_signature	SPOK2	-	33968130
Wang-S_signature	CDKN1A	0.0049	35096011
Wang-S_signature	DDIT4	0.0037	35096011
Wang-S_signature	IL33	-0.0121	35096011
Wang-S_signature	KRAS	0.0057	35096011
Wang-S_signature	MTDH	0.0089	35096011
Wang-S_signature	PANX1	0.0169	35096011
Wang-S_signature	RRM2	0.006	35096011
Wang-S_signature	SLC2A1	0.0057	35096011
Wang-S_signature	SLC7A5	0.0041	35096011
Wang-S_signature	TLR4	-0.038	35096011
Wang-S_signature	TXNRD1	0.0003	35096011
Wang-SH_signature	LIPT1	-0.3021	36110528
Wang-SH_signature	DLD	0.3259	36110528
Wang-SH_signature	PDHA1	0.2209	36110528
Wang-SH_signature	MTF1	-0.1147	36110528
Wang-SH_signature	GLS	-0.0294	36110528
Wang-SH_signature	CDKN2A	0.0386	36110528
Wang-XC_signature	IGF2BP1	0.0883	36105012
Wang-XC_signature	IGF2BP2	0.0444	36105012
Wang-XC_signature	HNRNPC	0.0312	36105012
Wang-ZH_signature	ALDOA	0.001709	33858449
Wang-ZH_signature	CAT	-0.01187	33858449
Wang-ZH_signature	ENTPD2	0.082279	33858449
Wang-ZH_signature	GNPNAT1	0.030344	33858449
Wang-ZH_signature	LDHA	0.003499	33858449
Wang-ZH_signature	TYMS	0.018476	33858449
Wu_signature	IGF2BP1	0.037	33795529
Wu_signature	IGF2BP2	0.004	33795529
Wu_signature	HNRNPA2B1	0.007	33795529
Wu_signature	METTL3	-0.125	33795529
Wu_signature	HNRNPC	0.022	33795529
Wu-PC_signature	USP7	-1.12496	33028329
Wu-PC_signature	SPHK1	0.637811	33028329
Wu-PC_signature	SMAD6	-0.593	33028329
Wu-PC_signature	RIPK2	0.762518	33028329
Wu-PC_signature	RAC1	3.14012	33028329
Wu-PC_signature	PTCH1	-0.478036	33028329
Wu-PC_signature	PMAIP1	0.392492	33028329
Wu-PC_signature	PLAUR	0.570037	33028329
Wu-PC_signature	MOV10	0.738758	33028329
Wu-PC_signature	MMP12	0.186203	33028329
Wu-PC_signature	MIF	0.952301	33028329
Wu-PC_signature	ITPR1	-0.604526	33028329
Wu-PC_signature	IL6ST	-0.745143	33028329
Wu-PC_signature	IL32	0.455947	33028329
Wu-PC_signature	HMOX1	0.635518	33028329
Wu-PC_signature	ELF4	1.00357	33028329
Wu-PC_signature	C7	-0.191161	33028329
Wu-PC_signature	C5AR1	0.386396	33028329
Wu-PC_signature	BIRC5	0.367417	33028329
Wu-PC_signature	ARF6	1.16689	33028329
Wu-PC_signature	AQP3	-0.304263	33028329
Wu-Q_signature	CENPF	-	32278127
Wu-Q_signature	CENPU	-	32278127
Wu-Q_signature	CEP55	-	32278127
Wu-Q_signature	KIF4A	-	32278127
Wu-Q_signature	NDC80	-	32278127
Wu-Q_signature	RRM2	-	32278127
Wu-Q_signature	ZWINT	-	32278127
Xiao_signature	FERMT1	-	35557945
Xiao_signature	CTSV	-	35557945
Xiao_signature	CPS1	-	35557945
Xiao_signature	ENTPD2	-	35557945
Xiao_signature	SERPINB5	-	35557945
Xiao_signature	ITGA8	-	35557945
Xiao_signature	ADAMTS8	-	35557945
Xiao_signature	LYPD3	-	35557945
Xu_signature	LDHA	0.3428	32787683
Xu_signature	CFTR	-0.0704	32787683
Xu_signature	HSPD1	0.2827	32787683
Xu_signature	SNHG3	-0.1752	32787683
Xu_signature	MAP1LC3C	-0.0229	32787683
Xu_signature	COX6B2	0.0734	32787683
Xu_signature	TWIST1	0.0126	32787683
Yao_signature	FOXN4	-	33447073
Yao_signature	KLHL4	-	33447073
Yao_signature	FAM83F	-	33447073
Yao_signature	CCR2	-	33447073
Yao_signature	TESC	-	33447073
Yao_signature	INHA	-	33447073
Ye_signature	SMNDC1	0.125	36263018
Ye_signature	CBX5	0.107	36263018
Ye_signature	SETDB2	-0.172	36263018
Ye_signature	PHF14	0.073	36263018
Ye_signature	SGF29	0.086	36263018
Ye_signature	PRDM16	-0.051	36263018
Ye_signature	ZCWPW2	-0.03	36263018
Ye_signature	PHF19	0.016	36263018
Zeng_signature	COL4A6	0.263	35711936
Zeng_signature	FSCN1	0.0232	35711936
Zeng_signature	FGA	0.0037	35711936
Zengin_signature	BCHE	-	32998690
Zengin_signature	CCNA1	-	32998690
Zengin_signature	CYP24A1	-	32998690
Zengin_signature	DEPTOR	-	32998690
Zengin_signature	MASP2	-	32998690
Zengin_signature	MGLL	-	32998690
Zengin_signature	MYO1A	-	32998690
Zengin_signature	PODXL2	-	32998690
Zengin_signature	RAPGEF3	-	32998690
Zengin_signature	SGK2	-	32998690
Zengin_signature	TNNI2	-	32998690
Zengin_signature	ZBTB16	-	32998690
Zhai_signature	EREG	0.076861	35069695
Zhai_signature	GPC3	-0.042023	35069695
Zhai_signature	ILR7	-0.150135	35069695
Zhai_signature	LAMP3	-0.009471	35069695
Zhai_signature	NMUR1	-0.072508	35069695
Zhang-HZ_signature	DBT	-0.2733	36046242
Zhang-HZ_signature	DLAT	0.1636	36046242
Zhang-HZ_signature	DLD	0.1974	36046242
Zhang-HZ_signature	DLST	0.1606	36046242
Zhang-HZ_signature	LIPT1	-0.46	36046242
Zhang-HZ_signature	PDHA1	0.1336	36046242
Zhang-S_signature	LDHA	0.00312613	32298601
Zhang-S_signature	LPGAT1	0.00476086	32298601
Zhang-S_signature	GNPNAT1	0.0205523	32298601
Zhang-S_signature	PTGES	0.000101832	32298601
Zhang-S_signature	TYMS	0.00831673	32298601
Zhang-S_signature	ALDH2	-4.27e-05	32298601
Zhao-Y_signature	PCNA	-0.0618	35813819
Zhao-Y_signature	XRCC5	0.2175	35813819
Zhao-Y_signature	XRCC6	0.1094	35813819
Zhao-Y_signature	RFC3	-0.0929	35813819
Zhao-Y_signature	FANCL	0.1894	35813819
Zhao-Y_signature	NEIL1	-0.0008	35813819
Zhao-Y_signature	NEIL3	0.0095	35813819
Zhao-Y_signature	NBN	0.1651	35813819
Zhao-Y_signature	ERCC1	0.1594	35813819
Zhao-Y_signature	REV3L	-0.0817	35813819
Zhao-Y_signature	REV1	-0.064	35813819
Zhao-Y_signature	HFM1	-0.0119	35813819
Zhao-Y_signature	DDB1	0.16	35813819
Zhao-Y_signature	EXO1	0.107	35813819
Zhao-Y_signature	RAD23B	0.2896	35813819
Zhao-Y_signature	POLD2	0.0548	35813819
Zheng-RJ_signature	CCDC181	0.93	31853300
Zheng-RJ_signature	TMEM201	1.15	31853300
Zheng-RJ_signature	C1orf43	0.24	31853300
Zheng-RJ_signature	ANKRD31	-1.2	31853300
Zheng-RJ_signature	TBCD	1.31	31853300
Zheng-RJ_signature	SWAP70	0.83	31853300
Zheng-RJ_signature	CDO1	0.54	31853300
Zheng-RJ_signature	AF131216.1	0.06	31853300
Zheng-RJ_signature	USP48	0.12	31853300
Zheng-RJ_signature	HPCAL1	0.03	31853300
Zheng-RJ_signature	GPR88	-0.36	31853300
Zheng-RJ_signature	SYNE1	-0.36	31853300
Zheng-RJ_signature	VSTM2A	-0.21	31853300
Zhou-DJ_signature	NOTCH4	0.610873	35561270
Zhou-DJ_signature	TGFB2	0.893317	35561270
Zhou-DJ_signature	DPP8	0.635793	35561270
Zhou-DJ_signature	TRAF6	0.604853	35561270
Zhou-DJ_signature	ZEB1	0.636743	35561270
Zhou-DJ_signature	KMT2A	0.74286	35561270
Zhou-DJ_signature	DPP8	0.70636	35561270
Zhou-DJ_signature	ATP6V0A2	0.611893	35561270
Zhou-DJ_signature	TRAF6	0.723092	35561270
Zhou-DJ_signature	ACVR2A	0.62785	35561270
Zhou-YW_signature	COL1A1	0.144605	35958325
Zhou-YW_signature	GPX3	-0.242683	35958325
Zhou-YW_signature	PLEK2	0.269751	35958325
Zhu_signature	SLC15A2	-0.0904	34977043
Zhu_signature	SLC16A13	0.1379	34977043
Zhu_signature	SLC25A34	-0.602	34977043
Zhu_signature	SLC26A11	-0.1386	34977043
Zhu_signature	SLC2A1	0.0063	34977043
Zhu_signature	SLC46A3	-0.0891	34977043
