# Supplementary material for: Identification of novel molecular subtypes and construction of a prognostic signature via multi-omics analysis and machine learning in lung adenocarcinoma
Source: Front Oncol. 2025 Jul 21;15:1590216. doi: 10.3389/fonc.2025.1590216 (PMC12320504; doi:10.3389/fonc.2025.1590216)
Supplement: Supplementary file 3 [file Table1.xlsx]

## Sheet: Sheet1
Supplementary Table 1. List of differential genes between novel subtypes of LUAD patients.
Gene	Log2(foldchange)	Average.Expression	t	P.value	adj.P.value	B
P3H3	-0.355229	2.52693	-3.95091	9.27e-05	0.961952	1.06524
ZNF280C	0.148153	1.40201	3.91131	0.000108637	0.961952	0.919578
NHSL1	0.254649	1.83555	3.81787	0.000157012	0.961952	0.581184
RPIA	0.174636	4.03928	3.55453	0.000426134	0.961952	-0.331614
FOXP2	0.152434	0.577265	3.42427	0.00068329	0.961952	-0.760608
CA4	0.266943	0.724255	3.41791	0.000698973	0.961952	-0.781176
CACNB4	0.0562102	0.119269	3.39489	0.000758568	0.961952	-0.8553
CHPF	-0.271091	5.56622	-3.37739	0.000806994	0.961952	-0.911322
EDNRB	0.286551	1.78269	3.35845	0.000862658	0.961952	-0.971663
KATNB1	-0.152337	2.76061	-3.33652	0.000931563	0.961952	-1.04113
LGI3	0.304625	0.653246	3.33541	0.000935165	0.961952	-1.04462
NXPE3	0.166761	1.55898	3.30394	0.00104343	0.961952	-1.14353
AK3	0.165837	4.0001	3.26477	0.0011944	0.961952	-1.26539
SMARCA1	0.27476	4.2849	3.24014	0.00129945	0.961952	-1.34131
RTKN2	0.239172	1.27002	3.22954	0.00134726	0.961952	-1.37383
SNRK	0.116964	2.35282	3.21617	0.00140989	0.961952	-1.4147
C1orf122	-0.169068	3.97646	-3.19276	0.00152602	0.961952	-1.48584
KRTAP4-1	-0.277889	0.741332	-3.18097	0.00158785	0.961952	-1.52151
LBR	0.171391	3.89228	3.16798	0.00165859	0.961952	-1.56064
SNX4	0.128359	4.13436	3.15966	0.0017054	0.961952	-1.58562
HECTD2	0.0869835	0.938256	3.1432	0.00180172	0.961952	-1.63488
ANKRD34B	-0.253006	0.573183	-3.12521	0.00191263	0.961952	-1.68841
ST8SIA6	0.127013	0.445894	3.11169	0.00200015	0.961952	-1.72848
PPIE	-0.123315	2.51861	-3.11035	0.00200896	0.961952	-1.73241
ZNF668	-0.0801682	1.01848	-3.10906	0.00201757	0.961952	-1.73624
ATP2C1	0.173103	3.95657	3.09435	0.00211775	0.961952	-1.7796
PKHD1L1	0.0445119	0.169676	3.07173	0.00228074	0.961952	-1.84588
KLRF1	0.178627	0.772701	3.04674	0.00247416	0.961952	-1.91858
SLC5A4	0.0541323	0.206799	3.04664	0.00247495	0.961952	-1.91886
L1TD1	0.096775	0.222869	3.04328	0.00250202	0.961952	-1.92857
RIN1	-0.197263	1.41766	-3.03999	0.00252892	0.961952	-1.93811
ACAD11	0.015537	0.0797451	3.03932	0.0025344	0.961952	-1.94004
ARNT	0.136261	3.73254	3.0369	0.0025543	0.961952	-1.94702
SENP7	0.114713	2.02022	3.02178	0.00268225	0.961952	-1.9906
ZNF608	0.192368	1.96474	3.02141	0.00268545	0.961952	-1.99167
HACD2	0.158667	4.01229	3.00436	0.00283687	0.961952	-2.04054
PRTN3	-0.108479	0.207699	-3.0038	0.00284202	0.961952	-2.04216
OGFOD1	-0.10631	2.79582	-2.99767	0.00289844	0.961952	-2.05966
CLEC3B	0.312546	2.05168	2.99343	0.002938	0.961952	-2.07173
SUZ12	0.145323	3.26074	2.98768	0.0029926	0.961952	-2.08812
KDELR3	-0.281628	4.66463	-2.98609	0.00300782	0.961952	-2.09263
XAGE2	0.438753	0.959107	2.97979	0.00306886	0.961952	-2.11051
PELO	-0.132337	3.12152	-2.97196	0.00314639	0.961952	-2.1327
ALPG	-0.299839	0.632628	-2.96702	0.00319623	0.961952	-2.14667
TMDD1	-0.0749319	0.274732	-2.96645	0.00320201	0.961952	-2.14828
MSX2	-0.216749	0.898498	-2.96207	0.00324694	0.961952	-2.16066
AC092718.3	-0.0453486	0.274675	-2.96023	0.00326587	0.961952	-2.16583
FBXO21	0.131321	3.32667	2.95261	0.00334573	0.961952	-2.18729
ADD3	0.270858	3.53941	2.94935	0.00338047	0.961952	-2.19647
BEAN1	-0.215494	1.01992	-2.94449	0.00343277	0.961952	-2.2101
MMP3	-0.286782	0.807132	-2.93711	0.00351363	0.961952	-2.23077
WASHC4	0.125587	3.13358	2.93494	0.00353775	0.961952	-2.23684
BOLA2B	-0.0965942	0.515793	-2.93205	0.00357007	0.961952	-2.24491
DBI	0.151769	5.39956	2.93181	0.00357276	0.961952	-2.24558
PDE7A	0.138274	2.08315	2.91646	0.00374934	0.961952	-2.28837
AKT1S1	-0.134792	3.27992	-2.90418	0.00389618	0.961952	-2.32242
TADA2A	0.0933161	2.12236	2.90336	0.00390618	0.961952	-2.32469
CAPN14	-0.132969	0.290908	-2.89251	0.00404059	0.961952	-2.35466
PPP1CB	0.129613	5.6906	2.88769	0.00410169	0.961952	-2.36794
C17orf107	-0.0654266	0.354909	-2.87714	0.00423831	0.961952	-2.39694
SPINK13	-0.255615	0.647051	-2.87309	0.00429186	0.961952	-2.40805
SUDS3	0.146713	3.62871	2.85686	0.00451256	0.961952	-2.45238
ID2	0.256517	4.28372	2.85595	0.00452522	0.961952	-2.45486
ALDH1A3	-0.232426	1.49903	-2.83465	0.0048314	0.961952	-2.51268
ZNF654	0.0984951	1.78759	2.83352	0.00484814	0.961952	-2.51573
CD276	-0.14085	4.30397	-2.83207	0.00486969	0.961952	-2.51965
MEIS2	0.122629	1.07148	2.82632	0.00495613	0.961952	-2.53517
C3orf80	-0.131753	0.743122	-2.82259	0.00501298	0.961952	-2.54523
FMR1	0.119708	2.96869	2.81716	0.00509675	0.961952	-2.55985
PPP1R21	0.102056	3.11032	2.81682	0.00510203	0.961952	-2.56076
SERINC2	-0.270039	5.80695	-2.81216	0.00517501	0.961952	-2.57328
SMC3	0.150783	3.69408	2.81015	0.00520671	0.961952	-2.57866
LOXL1	-0.246168	2.94701	-2.80945	0.00521786	0.961952	-2.58055
EXOC6	0.110633	2.22136	2.80657	0.00526367	0.961952	-2.58825
PRKACB	0.204879	2.78533	2.80603	0.00527236	0.961952	-2.58971
SRSF7	0.103796	4.94473	2.80464	0.00529474	0.961952	-2.59344
ARID4A	0.113489	2.20233	2.80174	0.00534154	0.961952	-2.60119
NUMB	0.0993542	3.37198	2.80114	0.00535136	0.961952	-2.60281
RNF223	-0.18475	1.00126	-2.79983	0.0053726	0.961952	-2.6063
BCAR1	-0.173404	3.26854	-2.79885	0.00538864	0.961952	-2.60893
NPPB	0.119235	0.101496	2.79843	0.00539548	0.961952	-2.61004
MNT	-0.095992	1.8951	-2.79686	0.00542127	0.961952	-2.61424
GNB3	-0.0851303	0.414986	-2.78387	0.00563857	0.961952	-2.64884
NKX3-2	-0.0967689	0.225498	-2.78224	0.00566644	0.961952	-2.65318
SYCP2	0.247234	0.830449	2.77975	0.00570907	0.961952	-2.65977
TMEM171	-0.235499	0.964935	-2.77151	0.00585266	0.961952	-2.68162
SSH2	0.104015	2.02827	2.77007	0.00587802	0.961952	-2.68543
CYP2E1	0.0974051	0.281953	2.76861	0.00590397	0.961952	-2.6893
SIGLEC6	0.125041	0.509377	2.76732	0.00592701	0.961952	-2.69272
CRIM1	0.223053	3.54841	2.76582	0.00595377	0.961952	-2.69668
RCOR3	0.123908	2.54004	2.76542	0.0059608	0.961952	-2.69772
SCYL2	0.118182	3.42102	2.76267	0.00601025	0.961952	-2.70498
CALCRL	0.216109	2.37595	2.76246	0.0060141	0.961952	-2.70555
KCTD11	-0.116567	2.75892	-2.76143	0.00603274	0.961952	-2.70827
MYLPF	-0.0847055	0.348157	-2.75988	0.0060608	0.961952	-2.71234
FMO1	-0.163898	0.84642	-2.75955	0.00606693	0.961952	-2.71323
MMRN1	0.207642	1.255	2.75595	0.00613267	0.961952	-2.7227
PROM2	-0.320455	3.73113	-2.75366	0.00617486	0.961952	-2.72873
RPS6KA6	0.142108	0.735873	2.74709	0.0062974	0.961952	-2.74598
SELP	0.206062	1.6121	2.74543	0.0063287	0.961952	-2.75034
FAM162B	0.197504	1.53559	2.73284	0.00657101	0.961952	-2.78331
KCNK17	0.213916	0.880412	2.73165	0.00659425	0.961952	-2.78641
XKR8	-0.115264	2.04062	-2.7316	0.00659529	0.961952	-2.78655
PPP4R1	-0.138886	4.19186	-2.72894	0.00664758	0.961952	-2.79347
CD36	0.251027	1.4693	2.72476	0.0067307	0.961952	-2.80437
SCML1	0.140248	1.39297	2.71715	0.0068843	0.961952	-2.82415
RCN3	-0.332881	4.40999	-2.71253	0.00697923	0.961952	-2.83615
EPOP	-0.184103	1.72258	-2.71202	0.00698968	0.961952	-2.83746
NLRX1	-0.116067	2.54869	-2.70737	0.00708655	0.961952	-2.84952
NTNG1	0.113534	0.259794	2.70692	0.00709584	0.961952	-2.85067
NECAB1	0.0903035	0.404238	2.7038	0.00716157	0.961952	-2.85874
SCML2	0.133839	0.519717	2.69818	0.00728136	0.961952	-2.87327
AMPD2	-0.102627	2.43254	-2.69391	0.00737351	0.961952	-2.88428
HIGD2B	-0.0148697	0.038052	-2.68991	0.00746079	0.961952	-2.89457
KDM3A	0.0972829	2.65725	2.68576	0.00755222	0.961952	-2.90523
SGPP1	0.18461	3.52973	2.6766	0.00775779	0.961952	-2.92871
CRHBP	0.0304118	0.134017	2.66943	0.00792219	0.961952	-2.94704
PKIA	0.232085	1.47397	2.66762	0.00796432	0.961952	-2.95167
ZNF326	0.0886432	1.79708	2.667	0.00797874	0.961952	-2.95325
FANCD2	0.129153	1.3964	2.66693	0.00798026	0.961952	-2.95342
RAB39A	0.113311	0.49795	2.66334	0.00806433	0.961952	-2.96257
NETO1	-0.0861603	0.222272	-2.65756	0.00820133	0.961952	-2.97728
IL1RAPL1	0.0181486	0.0226031	2.65732	0.00820706	0.961952	-2.97789
EIF6	-0.129785	5.40359	-2.65175	0.0083412	0.961952	-2.99204
FO681492.1	0.0619357	0.219409	2.64966	0.008392	0.961952	-2.99734
DMP1	-0.0256492	0.0588646	-2.64662	0.00846635	0.961952	-3.00504
RASSF3	0.150811	3.73052	2.64635	0.00847296	0.961952	-3.00572
IGSF10	0.144928	0.556586	2.64372	0.0085379	0.961952	-3.01238
ZNF229	-0.197993	0.950775	-2.64163	0.00858984	0.961952	-3.01767
MARVELD1	-0.205694	4.19863	-2.6379	0.00868315	0.961952	-3.02709
LYPLA2	-0.154129	5.59761	-2.63718	0.00870131	0.961952	-3.02891
DICER1	0.115508	2.62161	2.63511	0.00875359	0.961952	-3.03413
MX2	-0.227358	2.45078	-2.63488	0.00875939	0.961952	-3.03471
GLCCI1	0.224894	2.43968	2.6336	0.00879187	0.961952	-3.03794
FAM47E	0.0464486	0.284312	2.62874	0.00891616	0.961952	-3.05017
IGSF8	-0.180774	4.63011	-2.62826	0.00892837	0.961952	-3.05136
SLC25A3	0.107652	5.18452	2.62294	0.00906661	0.961952	-3.06475
TEK	0.17938	1.65121	2.62267	0.00907353	0.961952	-3.06541
ZNF688	-0.13651	2.25979	-2.61579	0.009255	0.961952	-3.08266
HHEX	0.163672	2.16039	2.61562	0.00925951	0.961952	-3.08308
TTC22	-0.171533	2.05152	-2.61553	0.00926213	0.961952	-3.08333
CATSPER3	-0.0459561	0.313521	-2.60871	0.00944525	0.961952	-3.10037
CRLF3	0.10077	2.46591	2.60508	0.00954418	0.961952	-3.10943
CCDC127	-0.116911	2.07929	-2.60373	0.00958102	0.961952	-3.11279
EBLN2	0.0827019	0.668203	2.60321	0.00959546	0.961952	-3.1141
BCL7C	-0.120579	2.71682	-2.60308	0.0095991	0.961952	-3.11442
RGS11	-0.117541	0.515272	-2.60271	0.00960923	0.961952	-3.11534
ACADL	0.160171	0.665852	2.60055	0.00966888	0.961952	-3.12072
FBXL22	-0.0415758	0.303456	-2.5971	0.00976461	0.961952	-3.12929
DUOX1	0.309911	2.12598	2.59515	0.00981929	0.961952	-3.13415
PPP4R2	0.0994496	3.50266	2.59206	0.00990636	0.961952	-3.14182
GPR137	-0.123311	3.09859	-2.59069	0.00994524	0.961952	-3.14523
SNAPC2	-0.139783	3.38395	-2.58962	0.00997573	0.961952	-3.14789
MYO1E	-0.193004	3.08433	-2.58678	0.0100568	0.961952	-3.15492
SLC35F3	-0.187862	0.785079	-2.58644	0.0100665	0.961952	-3.15576
SYNDIG1	-0.201775	1.06428	-2.58604	0.010078	0.961952	-3.15675
GHRHR	-0.0210097	0.0295803	-2.586	0.0100792	0.961952	-3.15685
DCC	0.0381153	0.139678	2.58431	0.0101279	0.961952	-3.16103
PIGV	-0.109886	2.19263	-2.58387	0.0101405	0.961952	-3.16212
KDELR1	-0.110145	6.84307	-2.58003	0.0102519	0.961952	-3.17161
CST4	-0.267334	0.60262	-2.57623	0.0103634	0.961952	-3.181
MAFF	-0.14981	2.53189	-2.57378	0.0104358	0.961952	-3.18705
CEP68	0.0871719	2.00814	2.57248	0.0104741	0.961952	-3.19023
NLK	0.0995469	2.77432	2.56782	0.0106136	0.961952	-3.2017
PPM1A	0.09814	2.77517	2.5647	0.0107078	0.961952	-3.20937
HEPHL1	-0.122078	0.226145	-2.56381	0.010735	0.961952	-3.21157
MYEF2	0.120299	1.10176	2.55855	0.0108958	0.961952	-3.22447
RHBDL2	-0.206239	1.95615	-2.55788	0.0109166	0.961952	-3.22612
UTRN	0.171846	3.12418	2.55383	0.011042	0.961952	-3.23602
SLC6A7	-0.0177287	0.0755206	-2.55269	0.0110776	0.961952	-3.23881
CNNM1	-0.125058	0.420748	-2.55228	0.0110903	0.961952	-3.23981
ITGB8	-0.281505	1.50491	-2.55046	0.0111476	0.961952	-3.24427
SECISBP2L	0.187112	3.25121	2.54908	0.0111908	0.961952	-3.24762
PCNP	0.107933	5.37509	2.54729	0.0112476	0.961952	-3.25201
METRNL	-0.19773	3.72578	-2.54656	0.0112708	0.961952	-3.25379
LRRC73	-0.126029	0.724476	-2.54609	0.0112857	0.961952	-3.25494
PRKD3	0.135088	2.40919	2.54585	0.0112932	0.961952	-3.25551
TM6SF2	-0.0446685	0.170911	-2.54566	0.0112995	0.961952	-3.25599
ALG1	-0.111298	2.43199	-2.5454	0.0113075	0.961952	-3.25661
TEX55	0.0426789	0.103523	2.53974	0.0114891	0.961952	-3.27041
HSF2BP	-0.103439	0.596456	-2.53413	0.0116716	0.961952	-3.28405
KERA	-0.0395905	0.125367	-2.53314	0.0117041	0.961952	-3.28646
ATAD5	0.112881	1.12505	2.53166	0.0117527	0.961952	-3.29005
OTOS	-0.117679	0.107627	-2.52745	0.011892	0.961952	-3.30024
PKN2	0.121646	3.33648	2.52594	0.0119426	0.961952	-3.30391
GRK7	-0.00810729	0.0236048	-2.52555	0.0119555	0.961952	-3.30484
USP30	0.0772596	2.04166	2.52492	0.0119765	0.961952	-3.30636
STX4	-0.116582	3.79958	-2.52404	0.012006	0.961952	-3.30849
CEP70	0.161103	2.9799	2.52299	0.0120413	0.961952	-3.31103
VPS54	0.0973057	3.30758	2.52053	0.0121245	0.961952	-3.31698
OR13J1	-0.0202532	0.0446959	-2.52049	0.012126	0.961952	-3.31709
FHL5	0.150584	0.94917	2.51825	0.0122018	0.961952	-3.32248
RHCE	-0.145457	0.690778	-2.51549	0.0122962	0.961952	-3.32914
STAG2	0.109916	3.93526	2.51482	0.0123193	0.961952	-3.33076
MANEA	0.13117	2.32841	2.51108	0.0124483	0.961952	-3.33976
CDC14A	0.0941799	1.08479	2.50729	0.0125803	0.961952	-3.34887
HCFC2	0.0914627	1.67201	2.50559	0.0126401	0.961952	-3.35297
OR7A5	0.0368683	0.0293887	2.50376	0.0127044	0.961952	-3.35736
SYT15	0.0299441	0.107446	2.50241	0.0127523	0.961952	-3.3606
ZNF213	-0.116196	2.29532	-2.50206	0.0127646	0.961952	-3.36144
CCL4L2	0.237427	2.00902	2.50112	0.0127979	0.961952	-3.36369
NFASC	0.0971509	0.503857	2.49983	0.0128441	0.961952	-3.36679
NRXN2	-0.0599288	0.280826	-2.49968	0.0128494	0.961952	-3.36715
RXFP4	-0.0561693	0.130703	-2.49886	0.0128785	0.961952	-3.3691
GCFC2	0.0992655	1.95661	2.4974	0.0129309	0.961952	-3.37261
ING3	0.0860496	1.78514	2.49693	0.0129478	0.961952	-3.37374
C10orf90	0.0481248	0.0567522	2.49667	0.0129571	0.961952	-3.37436
AP002990.1	-0.0729026	0.68892	-2.49295	0.0130912	0.961952	-3.38324
PRDX3	0.120034	5.45846	2.49202	0.0131252	0.961952	-3.38548
CLDN18	0.547447	2.48851	2.49184	0.0131318	0.961952	-3.38591
GUCY2C	-0.153758	0.277754	-2.4898	0.0132059	0.961952	-3.39077
RASAL1	-0.222471	1.49667	-2.48771	0.0132825	0.961952	-3.39576
OOEP	-0.120891	0.283272	-2.48697	0.01331	0.961952	-3.39754
CIB1	-0.155918	6.42515	-2.48679	0.0133163	0.961952	-3.39795
DDHD1	0.0812598	1.15416	2.48572	0.0133557	0.961952	-3.4005
UNC5A	-0.0943041	0.310252	-2.48557	0.0133614	0.961952	-3.40086
NUDT10	-0.0858308	0.221031	-2.48521	0.0133747	0.961952	-3.40172
OR7C1	0.0184266	0.0333647	2.48366	0.013432	0.961952	-3.40541
FAM107A	0.227974	1.40403	2.48136	0.0135178	0.961952	-3.4109
GIMAP6	0.192269	2.66906	2.48028	0.013558	0.961952	-3.41346
KPNA5	0.0711577	1.00854	2.47984	0.0135744	0.961952	-3.4145
TRIL	-0.218964	1.45502	-2.47678	0.0136896	0.961952	-3.42178
XRCC4	-0.113237	2.26695	-2.47281	0.0138402	0.961952	-3.43121
ANGEL1	0.110212	2.42188	2.4702	0.0139398	0.961952	-3.43739
PRDM5	0.0727385	0.635883	2.46925	0.0139764	0.961952	-3.43964
ZNF469	-0.110995	0.730126	-2.46888	0.0139904	0.961952	-3.44051
TNFRSF12A	-0.284944	5.31287	-2.46755	0.0140419	0.961952	-3.44367
DTX2	-0.18792	3.13132	-2.46651	0.0140818	0.961952	-3.44611
NCDN	-0.118502	3.22892	-2.46544	0.0141233	0.961952	-3.44864
PLEKHN1	-0.185683	1.64127	-2.4644	0.0141639	0.961952	-3.45112
GDNF	-0.0914401	0.175378	-2.46143	0.0142798	0.961952	-3.45813
TNFRSF18	-0.279458	2.58345	-2.45833	0.0144017	0.961952	-3.46545
ERH	0.125924	6.13404	2.4559	0.0144979	0.961952	-3.47118
ZNF22	0.126879	3.47425	2.45537	0.0145187	0.961952	-3.47241
C16orf91	-0.130748	3.70327	-2.45535	0.0145197	0.961952	-3.47247
PTGFRN	-0.180708	3.97189	-2.45383	0.0145801	0.961952	-3.47604
TIA1	0.150062	3.71877	2.45204	0.0146518	0.961952	-3.48026
CPEB1	0.0419782	0.121555	2.44597	0.0148968	0.961952	-3.49451
CTNNAL1	0.156181	3.60865	2.44449	0.014957	0.961952	-3.49799
ZNF646	-0.0948935	2.25038	-2.44368	0.01499	0.961952	-3.49988
RPL5	0.132069	7.74792	2.44356	0.0149953	0.961952	-3.50018
C8orf44-SGK3	0.00378584	0.00681285	2.44277	0.0150272	0.961952	-3.50201
CCM2L	0.0906832	0.697882	2.43975	0.0151517	0.961952	-3.5091
CSDC2	-0.146327	1.24914	-2.43603	0.0153059	0.961952	-3.5178
GIMAP8	0.172702	2.26071	2.43478	0.0153578	0.961952	-3.5207
DNASE1L3	0.153226	0.71965	2.42995	0.0155611	0.961952	-3.53199
TACC1	0.180955	3.16469	2.42951	0.0155797	0.961952	-3.53302
MT1F	-0.219444	2.31634	-2.42914	0.0155954	0.961952	-3.53389
NRK	0.221696	0.72885	2.42765	0.0156585	0.961952	-3.53735
SRRM3	-0.123982	0.705264	-2.42528	0.0157593	0.961952	-3.54286
ADAP1	-0.161873	1.42158	-2.42282	0.0158647	0.961952	-3.54858
KMT2E	0.100271	3.33326	2.42039	0.0159695	0.961952	-3.55423
SLC30A8	0.0853642	0.112119	2.41944	0.0160108	0.961952	-3.55645
TNKS2	0.103176	3.83743	2.4179	0.0160774	0.961952	-3.56001
TMPO	0.16115	3.71942	2.41615	0.0161538	0.961952	-3.56407
TRABD2B	-0.0799422	0.423594	-2.41599	0.0161611	0.961952	-3.56446
DEK	0.131759	4.45147	2.41535	0.0161891	0.961952	-3.56594
OCSTAMP	-0.0148658	0.0319517	-2.41502	0.0162035	0.961952	-3.5667
SAMD13	0.10012	0.477251	2.41156	0.0163554	0.961952	-3.5747
GABRA2	0.0643894	0.0605786	2.40566	0.016618	0.961952	-3.58836
GLIS1	-0.0560496	0.172811	-2.40459	0.0166658	0.961952	-3.59081
C1QL3	-0.102194	0.538945	-2.40407	0.0166894	0.961952	-3.59202
TMEM53	-0.120089	2.45925	-2.40358	0.0167114	0.961952	-3.59315
YIPF5	-0.0988143	4.26787	-2.40206	0.0167796	0.961952	-3.59664
PRR5	-0.117484	1.49328	-2.39997	0.0168744	0.961952	-3.60147
LAMP3	0.343626	4.40806	2.3996	0.0168915	0.961952	-3.60233
PRRX2	-0.301512	1.9556	-2.39948	0.0168969	0.961952	-3.60261
TXLNB	0.0744996	0.44897	2.39792	0.0169677	0.961952	-3.60619
IBSP	-0.235679	0.785135	-2.39724	0.016999	0.961952	-3.60777
LMF1	-0.127694	1.5752	-2.39679	0.0170193	0.961952	-3.60879
ELOVL5	0.143056	5.2242	2.39662	0.0170273	0.961952	-3.60919
MOB1A	0.0941054	4.84474	2.3927	0.0172071	0.961952	-3.61818
ANKRD62	0.0235407	0.0222001	2.39253	0.0172151	0.961952	-3.61858
CT45A1	0.136686	0.133536	2.39196	0.0172415	0.961952	-3.61989
GTF2A1	0.100744	3.10732	2.39181	0.0172483	0.961952	-3.62023
HHIPL1	-0.0953099	0.639238	-2.39155	0.0172604	0.961952	-3.62083
GCNT3	-0.386734	2.25945	-2.39109	0.017282	0.961952	-3.6219
NUBP1	-0.0912746	2.66267	-2.38938	0.0173612	0.961952	-3.62581
CEP152	0.0802396	0.806019	2.38894	0.0173819	0.961952	-3.62683
SWAP70	0.130231	3.72121	2.38713	0.0174661	0.961952	-3.63097
ZNF836	-0.0763444	1.13277	-2.38636	0.0175024	0.961952	-3.63274
FGFR1OP2	0.105857	2.92472	2.38588	0.0175248	0.961952	-3.63383
SLC18A2	0.0922509	0.419113	2.38453	0.0175884	0.961952	-3.63694
HOXA1	-0.18296	0.62874	-2.38452	0.0175886	0.961952	-3.63694
PFKFB1	-0.0314775	0.192864	-2.38344	0.0176395	0.961952	-3.63941
ERG28	0.125874	4.6933	2.38343	0.0176403	0.961952	-3.63945
SLC25A48	-0.0361705	0.0691656	-2.38234	0.0176917	0.961952	-3.64194
RELCH	0.0971245	2.0217	2.38223	0.0176971	0.961952	-3.6422
SOX5	0.0579024	0.290726	2.38223	0.0176971	0.961952	-3.6422
NUTM2A	-0.0220656	0.114338	-2.38187	0.0177141	0.961952	-3.64303
MICALL2	-0.200837	2.73282	-2.3809	0.0177602	0.961952	-3.64524
ANO2	0.031758	0.168262	2.38086	0.0177617	0.961952	-3.64532
LDLRAP1	-0.131607	3.23134	-2.38048	0.0177798	0.961952	-3.64619
CSRP2	0.154596	1.5084	2.37892	0.017854	0.961952	-3.64975
SLC19A3	0.114379	0.522772	2.37769	0.0179131	0.961952	-3.65258
ARSI	-0.139338	1.13898	-2.37663	0.017964	0.961952	-3.655
ZBTB8OS	-0.0973683	2.86871	-2.37503	0.0180405	0.961952	-3.65863
CLEC3A	-0.0469729	0.0360622	-2.37483	0.0180501	0.961952	-3.65909
GPHA2	-0.0684232	0.195801	-2.37373	0.0181032	0.961952	-3.66159
CDH5	0.184329	3.05799	2.3722	0.0181774	0.961952	-3.66509
OR56A5	0.0176524	0.0154914	2.37211	0.0181815	0.961952	-3.66528
B3GNT2	0.12957	3.90131	2.37173	0.0182004	0.961952	-3.66617
FGFRL1	-0.182281	3.42925	-2.37028	0.0182708	0.961952	-3.66947
HM13	-0.102831	4.71805	-2.36837	0.0183636	0.961952	-3.67379
TNFSF9	-0.224413	1.92399	-2.36657	0.0184518	0.961952	-3.67789
FCN3	0.293429	1.97911	2.36308	0.0186242	0.961952	-3.68583
SRA1	-0.107355	3.56828	-2.3628	0.0186381	0.961952	-3.68647
UBE2U	-0.0670797	0.0892321	-2.36266	0.0186447	0.961952	-3.68677
TWIST1	-0.221957	0.997748	-2.36259	0.0186484	0.961952	-3.68694
SIX4	0.161786	1.86847	2.3617	0.0186923	0.961952	-3.68894
TMEM167A	-0.106985	4.71365	-2.36166	0.0186943	0.961952	-3.68904
PWP1	0.0861835	4.15001	2.35991	0.0187818	0.961952	-3.69302
USP45	0.063774	1.1292	2.35987	0.0187836	0.961952	-3.6931
ZNF804A	0.06251	0.20758	2.35681	0.0189367	0.961952	-3.70003
NEK7	0.12104	3.90123	2.35496	0.0190298	0.961952	-3.70421
LIN52	0.0932654	2.23821	2.35332	0.0191129	0.961952	-3.70793
PMM2	-0.0888812	1.47138	-2.35165	0.0191978	0.961952	-3.71171
FAM135A	0.114353	1.6728	2.35035	0.0192639	0.961952	-3.71464
TBL2	-0.106344	3.47451	-2.35009	0.0192769	0.961952	-3.71522
HMGB2	0.18703	5.17667	2.34987	0.0192885	0.961952	-3.71573
UNC45B	0.0155583	0.0742216	2.34862	0.0193523	0.961952	-3.71854
CAPN11	-0.0270748	0.135433	-2.34855	0.0193557	0.961952	-3.71869
NCS1	-0.17568	2.30021	-2.34682	0.0194444	0.961952	-3.72259
FNDC10	-0.260811	2.75097	-2.34603	0.0194854	0.961952	-3.72439
OSBPL11	0.093729	2.76384	2.34382	0.0195993	0.961952	-3.72936
ADCYAP1R1	0.0351275	0.150953	2.34293	0.0196456	0.961952	-3.73137
GPN2	-0.0739836	2.78889	-2.33991	0.0198029	0.961952	-3.73816
IMMT	0.0862047	4.69922	2.3395	0.0198241	0.961952	-3.73907
RARG	-0.163321	2.88315	-2.33944	0.0198272	0.961952	-3.73921
GJB7	-0.151552	0.40186	-2.33812	0.0198963	0.961952	-3.74217
CTDSPL2	0.0915567	2.28095	2.33694	0.0199584	0.961952	-3.74482
SHOC2	0.100569	3.71552	2.33571	0.0200235	0.961952	-3.7476
HIGD1B	0.169417	1.52557	2.33519	0.0200509	0.961952	-3.74876
RPS3	0.13616	7.54615	2.33471	0.0200762	0.961952	-3.74983
FBXO2	-0.281754	2.41632	-2.33281	0.0201771	0.961952	-3.7541
NTF3	-0.0801142	0.309917	-2.33254	0.0201913	0.961952	-3.7547
AHDC1	-0.149821	2.7382	-2.33205	0.0202171	0.961952	-3.75579
SFTPC	0.821353	5.23585	2.3301	0.0203211	0.961952	-3.76016
HMOX2	-0.123135	4.10919	-2.32938	0.0203595	0.961952	-3.76177
CD2BP2	-0.0844865	4.56978	-2.32869	0.0203964	0.961952	-3.76331
EXOC5	0.102268	2.62871	2.32696	0.0204894	0.961952	-3.76718
MPV17L	-0.172489	0.884597	-2.32665	0.0205061	0.961952	-3.76787
TCTA	-0.154827	3.91105	-2.32509	0.0205904	0.961952	-3.77136
DAP	-0.151404	6.34988	-2.32427	0.020635	0.961952	-3.7732
RBP2	0.113595	0.35195	2.32424	0.0206367	0.961952	-3.77327
FHL2	-0.267973	3.16843	-2.32399	0.0206501	0.961952	-3.77382
ZC3H12A	-0.193443	3.23478	-2.32292	0.0207081	0.961952	-3.77621
PHLDA2	-0.275013	4.74271	-2.3227	0.0207198	0.961952	-3.77669
COPZ2	-0.190378	2.56822	-2.32159	0.0207805	0.961952	-3.77918
C11orf68	-0.100217	4.45085	-2.32146	0.0207878	0.961952	-3.77948
KRTAP4-2	-0.00633507	0.00474475	-2.3213	0.0207962	0.961952	-3.77982
TAS2R19	0.0465081	0.205235	2.31864	0.0209417	0.961952	-3.78575
TAS2R3	0.0196109	0.0463352	2.31842	0.020954	0.961952	-3.78625
CRAT	-0.130583	3.59161	-2.31804	0.0209746	0.961952	-3.78708
SIL1	-0.149003	3.86922	-2.31787	0.0209843	0.961952	-3.78748
LRRC29	-0.105498	1.12415	-2.31764	0.0209969	0.961952	-3.78799
CHRM4	0.0906263	0.228135	2.31501	0.0211421	0.961952	-3.79385
ZBTB7A	-0.111983	3.1812	-2.31435	0.0211786	0.961952	-3.79531
AC001226.2	0.00947195	0.0398746	2.31385	0.0212063	0.961952	-3.79642
MAGEB1	0.0905372	0.0890377	2.31368	0.0212154	0.961952	-3.79679
SSTR1	0.172064	0.742163	2.31273	0.0212683	0.961952	-3.7989
PPP1R3F	-0.108005	1.005	-2.31158	0.0213322	0.961952	-3.80145
WSB1	0.252328	4.89742	2.30769	0.0215502	0.961952	-3.81009
CGGBP1	0.0919625	3.84193	2.30588	0.0216521	0.961952	-3.8141
ACTR10	0.0908921	3.94873	2.30584	0.0216544	0.961952	-3.81419
RBMX	0.0773379	4.94432	2.30554	0.0216716	0.961952	-3.81486
MICU3	0.0819215	0.745001	2.30537	0.0216812	0.961952	-3.81524
LTA4H	0.163039	4.84341	2.30447	0.021732	0.961952	-3.81723
CTR9	0.0974793	3.62197	2.30355	0.0217841	0.961952	-3.81926
VWF	0.247447	4.24521	2.30266	0.0218351	0.961952	-3.82124
SLC35E1	-0.0964774	3.39653	-2.30179	0.0218847	0.961952	-3.82317
SEL1L	0.140149	4.13474	2.3013	0.0219126	0.961952	-3.82425
INKA2	0.0938252	1.03258	2.30064	0.0219502	0.961952	-3.82571
ISOC1	0.122507	3.86311	2.29993	0.021991	0.961952	-3.82728
SLC52A3	-0.154418	1.44982	-2.29942	0.0220201	0.961952	-3.82841
PTH	0.0200777	0.019873	2.29936	0.0220236	0.961952	-3.82854
NAA60	-0.0980861	3.26605	-2.2986	0.0220669	0.961952	-3.83021
FGFBP2	0.128211	0.459025	2.29858	0.0220684	0.961952	-3.83026
SCAMP4	-0.107865	3.83563	-2.29564	0.0222376	0.961952	-3.83675
HRNR	0.0134732	0.0413513	2.29468	0.0222931	0.961952	-3.83886
FABP6	-0.289984	1.72833	-2.2936	0.0223559	0.961952	-3.84125
HTR1D	-0.203423	0.852956	-2.29341	0.022367	0.961952	-3.84167
SEC24D	-0.124051	3.45051	-2.29297	0.0223926	0.961952	-3.84264
ZNF620	0.0842489	1.04143	2.29246	0.0224221	0.961952	-3.84376
MC4R	0.0401769	0.0991191	2.29225	0.0224342	0.961952	-3.84422
NEK9	0.0868058	2.88048	2.29043	0.022541	0.961952	-3.84824
TFPT	-0.129631	3.22357	-2.28954	0.022593	0.961952	-3.8502
TRIM47	-0.183651	3.86119	-2.28949	0.0225955	0.961952	-3.85029
TRPM3	-0.01777	0.0283869	-2.28948	0.0225966	0.961952	-3.85033
SELENON	-0.121555	4.77696	-2.28827	0.0226676	0.961952	-3.85299
ARMC9	-0.156869	1.87667	-2.28671	0.0227596	0.961952	-3.85643
CHRNG	0.00844692	0.0144577	2.28652	0.0227705	0.961952	-3.85683
UBE2I	-0.0807999	2.82951	-2.285	0.0228604	0.961952	-3.86017
LRRN3	0.103449	0.536072	2.2845	0.0228901	0.961952	-3.86127
DHDDS	-0.0802059	3.15104	-2.28339	0.022956	0.961952	-3.86371
AL391628.1	-0.00479458	0.0257689	-2.28297	0.0229811	0.961952	-3.86464
MED18	-0.0998338	3.23114	-2.27919	0.0232066	0.961952	-3.87291
CYP2D6	-0.156928	0.825265	-2.2791	0.0232124	0.961952	-3.87312
EIF1B	0.0918033	4.13079	2.27506	0.0234562	0.961952	-3.88197
PRTG	0.0871096	0.462672	2.27499	0.0234605	0.961952	-3.88212
TNIP1	-0.111044	4.96239	-2.27493	0.0234635	0.961952	-3.88224
CLDN20	0.0418064	0.250916	2.27375	0.0235353	0.961952	-3.88482
C2CD2L	-0.0874253	1.83101	-2.27208	0.0236369	0.961952	-3.88847
MN1	-0.138714	1.01836	-2.27117	0.0236926	0.961952	-3.89046
ATP1A3	0.041488	0.0966674	2.2697	0.0237827	0.961952	-3.89367
CXXC5	-0.152057	3.97905	-2.26883	0.0238362	0.961952	-3.89558
ARHGAP19	0.0807885	1.71733	2.26796	0.0238898	0.961952	-3.89748
OAF	-0.167202	2.75882	-2.26687	0.0239566	0.961952	-3.89984
TRA2A	0.10153	4.62852	2.26608	0.0240054	0.961952	-3.90156
EPHA10	-0.163799	1.25462	-2.26599	0.0240108	0.961952	-3.90175
C20orf202	0.0389781	0.241133	2.26591	0.0240159	0.961952	-3.90193
PHC2	-0.1089	5.08089	-2.26474	0.0240883	0.961952	-3.90448
INAFM1	-0.137465	3.29713	-2.26459	0.0240975	0.961952	-3.9048
TMEM208	-0.129818	4.69353	-2.26315	0.0241874	0.961952	-3.90795
DUOXA1	0.236322	1.73401	2.26216	0.0242487	0.961952	-3.91009
GIMAP7	0.207641	3.46882	2.26193	0.0242634	0.961952	-3.91061
TMPRSS4	-0.339139	3.155	-2.25964	0.0244063	0.961952	-3.91557
NPHP3	0.0623271	0.820833	2.25829	0.0244913	0.961952	-3.91851
SLC22A18	-0.187501	2.7736	-2.25773	0.0245265	0.961952	-3.91973
BX255925.3	-0.156068	3.44192	-2.25419	0.0247504	0.961952	-3.92741
MTF2	0.0979606	2.53561	2.25419	0.0247505	0.961952	-3.92741
MNAT1	0.098393	2.11937	2.25351	0.0247934	0.961952	-3.92887
SBSPON	0.13752	0.772464	2.24917	0.0250707	0.961952	-3.93827
RD3	0.0109362	0.0369296	2.24914	0.0250729	0.961952	-3.93834
SYTL1	-0.20718	3.14201	-2.24796	0.0251485	0.961952	-3.94089
PRPF4B	0.0817344	3.44826	2.24722	0.0251963	0.961952	-3.94249
TK2	-0.105287	1.8487	-2.24717	0.0251994	0.961952	-3.9426
MDFIC	0.174867	3.6904	2.24696	0.0252133	0.961952	-3.94306
TAS2R31	0.0487066	0.192194	2.24666	0.0252324	0.961952	-3.9437
GFRA2	0.0491641	0.280988	2.24591	0.025281	0.961952	-3.94533
CBWD1	0.0588067	0.659167	2.24589	0.0252824	0.961952	-3.94537
SOX2	0.39534	2.42851	2.24512	0.025332	0.961952	-3.94703
TMEM222	-0.0929336	3.39892	-2.24441	0.0253781	0.961952	-3.94856
DEDD2	-0.107459	3.78891	-2.24403	0.0254024	0.961952	-3.94937
ITSN2	0.0913634	2.80068	2.24381	0.0254169	0.961952	-3.94985
GIMAP5	0.0491156	0.289341	2.24311	0.0254622	0.961952	-3.95136
PCDH8	-0.102955	0.113876	-2.24218	0.0255229	0.961952	-3.95336
BTNL9	0.157296	0.925916	2.2415	0.0255671	0.961952	-3.95483
NKD2	-0.196852	2.10394	-2.23735	0.0258396	0.961952	-3.96377
AMPD3	-0.112887	2.20276	-2.23727	0.0258452	0.961952	-3.96396
FBRS	-0.105536	3.93478	-2.23666	0.0258853	0.961952	-3.96526
PRAP1	-0.0307946	0.0591831	-2.23617	0.0259178	0.961952	-3.96632
PDCD4	0.13374	3.77732	2.23588	0.0259368	0.961952	-3.96694
FUBP1	0.0948734	4.05408	2.23535	0.0259718	0.961952	-3.96808
ARL13B	0.0909822	2.01882	2.23457	0.0260238	0.961952	-3.96976
MEIS3	-0.120974	1.0809	-2.234	0.0260612	0.961952	-3.97098
PRSS3	-0.250755	0.678596	-2.2338	0.0260744	0.961952	-3.9714
PCMTD1	0.112747	3.4902	2.23234	0.0261718	0.961952	-3.97455
CLIP2	-0.147276	1.97819	-2.23139	0.0262348	0.961952	-3.97658
EDRF1	0.081206	1.49707	2.23051	0.0262937	0.961952	-3.97847
SEMA6D	0.12403	0.660514	2.23045	0.0262981	0.961952	-3.97861
HSD17B1	-0.103797	0.559155	-2.22933	0.0263728	0.961952	-3.981
LYVE1	0.172076	1.43163	2.22794	0.0264662	0.961952	-3.98398
ARHGEF16	-0.160432	3.07194	-2.22702	0.0265284	0.961952	-3.98596
DSG2	-0.232063	4.85299	-2.22665	0.0265532	0.961952	-3.98675
BMP5	0.255827	1.99449	2.22654	0.0265607	0.961952	-3.98698
UBA3	0.0898244	3.5992	2.22526	0.0266469	0.961952	-3.98971
NPL	0.176774	2.65597	2.22439	0.0267058	0.961952	-3.99158
NOG	-0.175947	0.783871	-2.22419	0.02672	0.961952	-3.99202
RAB31	-0.189039	4.67277	-2.22397	0.0267348	0.961952	-3.99249
AASS	0.187654	2.24296	2.22328	0.0267818	0.961952	-3.99397
MROH7	-0.014654	0.0646236	-2.22266	0.026824	0.961952	-3.9953
CLPTM1L	-0.15537	5.52206	-2.22235	0.0268445	0.961952	-3.99594
APPL1	0.087974	2.98237	2.22183	0.0268803	0.961952	-3.99706
PLIN2	0.213245	3.93617	2.2214	0.0269096	0.961952	-3.99798
MARVELD3	-0.130391	1.81125	-2.22017	0.0269939	0.961952	-4.00061
IQCK	-0.0790492	1.05601	-2.21908	0.0270681	0.961952	-4.00293
KCNRG	0.0553915	0.260801	2.21907	0.027069	0.961952	-4.00295
CYYR1	0.142701	2.23835	2.21831	0.0271215	0.961952	-4.00459
KRT23	-0.263425	0.682142	-2.21696	0.0272143	0.961952	-4.00746
F8A2	0.00393452	0.00374819	2.21612	0.0272723	0.961952	-4.00926
BMP6	0.300445	1.63178	2.21579	0.0272948	0.961952	-4.00995
DIRAS1	-0.22628	1.29625	-2.21507	0.0273446	0.961952	-4.01149
KRT80	-0.256521	3.65243	-2.21459	0.0273783	0.961952	-4.01252
CAVIN2	0.262252	3.36651	2.2138	0.0274325	0.961952	-4.01419
APCDD1	-0.177937	1.9217	-2.21353	0.0274517	0.961952	-4.01478
GPC1	-0.217378	3.2697	-2.21264	0.0275134	0.961952	-4.01666
PCDH17	0.143032	1.75217	2.21237	0.0275325	0.961952	-4.01725
SYDE2	0.114618	0.990689	2.21135	0.0276033	0.961952	-4.01941
SOS2	0.0898493	2.98077	2.21128	0.0276081	0.961952	-4.01956
QKI	0.11464	2.78532	2.20911	0.0277598	0.961952	-4.02417
NR5A2	0.0890593	0.609195	2.20664	0.0279335	0.961952	-4.02941
ANP32E	0.196944	5.08738	2.20162	0.0282896	0.961952	-4.04007
CASQ2	0.0828976	0.393053	2.20152	0.0282966	0.961952	-4.04028
ADORA1	-0.229456	1.33659	-2.20061	0.0283619	0.961952	-4.04222
B3GALT6	-0.106172	3.43861	-2.19939	0.0284488	0.961952	-4.04479
FZD6	0.157649	3.82433	2.19905	0.0284736	0.961952	-4.04552
GRK3	0.138896	2.2418	2.19683	0.0286328	0.961952	-4.0502
CEP97	0.0799846	1.33608	2.19659	0.0286502	0.961952	-4.05071
NAPG	-0.0974878	3.11006	-2.19571	0.0287136	0.961952	-4.05257
MARCHF7	0.0808226	3.87824	2.19488	0.0287736	0.961952	-4.05432
CSF3	0.209092	0.734426	2.1937	0.0288591	0.961952	-4.05682
OR6T1	0.117574	0.086723	2.19266	0.0289342	0.961952	-4.059
CLUAP1	-0.088586	1.77118	-2.19206	0.0289779	0.961952	-4.06027
SENP6	0.0833185	2.82815	2.19092	0.0290613	0.961952	-4.06268
CPTP	-0.130035	3.95326	-2.18964	0.0291546	0.961952	-4.06537
KLRG1	0.074808	0.706707	2.18935	0.0291763	0.961952	-4.066
MTMR1	0.0830027	3.0281	2.18932	0.029178	0.961952	-4.06605
GPR137C	0.0796565	0.484161	2.18896	0.0292047	0.961952	-4.06682
MBTD1	0.0886249	2.22027	2.18885	0.0292123	0.961952	-4.06703
NEU3	0.0742065	1.64225	2.18771	0.0292962	0.961952	-4.06944
ACTR2	0.099817	6.36165	2.18715	0.0293376	0.961952	-4.07063
FOXD2	-0.0966841	0.747533	-2.18668	0.029372	0.961952	-4.07161
STUB1	-0.114816	3.42139	-2.18661	0.0293771	0.961952	-4.07176
S1PR1	0.158979	2.41151	2.1865	0.0293857	0.961952	-4.072
NUP160	0.102008	3.14184	2.18638	0.0293939	0.961952	-4.07224
CDO1	0.135528	0.88908	2.18602	0.0294207	0.961952	-4.073
SPINK6	-0.0914606	0.229096	-2.18599	0.0294231	0.961952	-4.07307
LRRC39	0.0536413	0.474732	2.18449	0.0295336	0.961952	-4.07622
PDLIM7	-0.165581	3.77004	-2.18317	0.0296313	0.961952	-4.07899
ZNF875	-0.116867	2.49954	-2.18286	0.0296548	0.961952	-4.07965
FAHD1	-0.102193	3.30867	-2.18194	0.029723	0.961952	-4.08158
HNRNPLL	0.0719432	3.01686	2.18193	0.0297238	0.961952	-4.0816
PAFAH2	-0.106354	3.14913	-2.18031	0.0298446	0.961952	-4.08501
MLST8	-0.099804	3.25925	-2.17969	0.029891	0.961952	-4.08631
RPGRIP1L	-0.0624672	0.946547	-2.17738	0.0300642	0.961952	-4.09115
MED13L	0.117582	1.98554	2.17672	0.0301131	0.961952	-4.09252
ARHGAP23	-0.156187	2.56147	-2.17627	0.0301476	0.961952	-4.09348
PNMA8B	-0.0829459	0.539351	-2.17607	0.0301624	0.961952	-4.09389
MECR	-0.0831716	2.52817	-2.17541	0.0302124	0.961952	-4.09528
EXOG	0.0541366	1.18253	2.17474	0.0302628	0.961952	-4.09667
KHDRBS2	0.162861	0.716294	2.17221	0.0304542	0.961952	-4.10196
PCDH15	0.0212215	0.0536982	2.17182	0.0304842	0.961952	-4.10278
RAD21	0.133214	5.24383	2.17093	0.0305518	0.961952	-4.10464
KLHL30	-0.112927	0.518535	-2.16944	0.0306657	0.961952	-4.10776
TMCO4	-0.11261	3.34529	-2.16889	0.0307077	0.961952	-4.10891
CNTLN	0.0792492	0.711029	2.1688	0.0307143	0.961952	-4.10909
SESN2	-0.125975	3.01027	-2.16832	0.0307512	0.961952	-4.11009
NTM	-0.182206	1.56397	-2.16781	0.03079	0.961952	-4.11115
PAX4	0.0107791	0.00789245	2.16683	0.0308659	0.961952	-4.11321
FGFR2	0.20148	1.93579	2.16543	0.0309732	0.961952	-4.11612
ANKRD2	-0.0537002	0.217021	-2.16501	0.0310056	0.961952	-4.11699
RFX3	0.0895044	1.05293	2.1614	0.0312853	0.961952	-4.12451
SPHK1	-0.196923	2.00719	-2.16128	0.0312945	0.961952	-4.12476
TEPP	-0.156396	0.548013	-2.16117	0.0313029	0.961952	-4.12498
PSIP1	0.130758	3.05491	2.16066	0.031343	0.961952	-4.12606
TUT4	0.0828956	1.6992	2.16024	0.031376	0.961952	-4.12694
MED21	0.111538	3.1972	2.15742	0.0315965	0.961952	-4.1328
MAPK1	0.102617	4.62885	2.15636	0.0316793	0.961952	-4.13499
RGS5	0.21052	3.78068	2.15604	0.0317045	0.961952	-4.13565
TTBK2	0.04909	0.863296	2.15568	0.0317327	0.961952	-4.1364
THAP3	-0.0902611	2.10719	-2.15255	0.03198	0.961952	-4.14289
AP000471.1	0.00988489	0.00951195	2.15204	0.0320206	0.961952	-4.14395
RRAGB	0.0825442	2.33757	2.15184	0.0320363	0.961952	-4.14436
AP001054.1	0.0150641	0.0356165	2.15108	0.0320967	0.961952	-4.14594
PPP1R15B	0.0885268	4.39932	2.14991	0.0321898	0.961952	-4.14836
NMUR1	0.0607121	0.431778	2.14941	0.0322298	0.961952	-4.1494
PRKCB	0.132714	1.34897	2.14936	0.0322335	0.961952	-4.14949
PTCD3	0.0828463	2.81868	2.14904	0.0322594	0.961952	-4.15017
PRMT7	-0.0873496	2.07566	-2.14881	0.0322772	0.961952	-4.15063
AC093227.2	0.0068911	0.0107945	2.14877	0.0322809	0.961952	-4.15072
GZMH	0.23744	2.25748	2.14724	0.0324028	0.961952	-4.15387
PRPS1	0.097354	3.80051	2.14603	0.0325002	0.961952	-4.15638
ART4	0.0720168	0.288747	2.14465	0.0326111	0.961952	-4.15923
USP44	0.135817	0.999013	2.14462	0.0326138	0.961952	-4.1593
MPDZ	0.106273	1.55864	2.14424	0.0326441	0.961952	-4.16007
PODNL1	-0.252058	1.87115	-2.14416	0.0326507	0.961952	-4.16024
CCL3L3	0.155449	1.13592	2.14364	0.0326928	0.961952	-4.16132
ITGA11	-0.250107	2.0401	-2.14348	0.0327059	0.961952	-4.16166
TMEM184A	-0.18513	2.6496	-2.1425	0.0327851	0.961952	-4.16368
PLK3	-0.12062	2.81378	-2.14231	0.0328004	0.961952	-4.16407
LMX1B	-0.0880049	0.261589	-2.14191	0.0328329	0.961952	-4.16489
COX6B2	-0.0825802	0.226632	-2.13945	0.0330327	0.961952	-4.16996
SPDYE3	0.0102953	0.0453606	2.13813	0.0331404	0.961952	-4.17268
SNX3	0.0980033	6.1133	2.13537	0.0333667	0.961952	-4.17836
ZMYM2	0.0975938	2.74197	2.13477	0.0334159	0.961952	-4.17959
KTN1	0.118466	3.79114	2.13436	0.0334496	0.961952	-4.18043
GFER	-0.0979548	1.80107	-2.13328	0.0335383	0.961952	-4.18264
DNTTIP1	-0.19628	4.96997	-2.13293	0.0335677	0.961952	-4.18337
ITM2A	0.200042	3.15648	2.13279	0.0335795	0.961952	-4.18367
MECOM	0.22518	2.89526	2.13189	0.0336539	0.961952	-4.18552
ZNF711	0.136338	0.939922	2.1305	0.0337685	0.961952	-4.18835
NSMCE4A	0.102007	2.89705	2.12944	0.033857	0.961952	-4.19054
ANXA7	0.0767642	5.47901	2.12936	0.0338638	0.961952	-4.1907
MAP7D1	-0.119316	4.46386	-2.12911	0.0338842	0.961952	-4.19121
WNT7A	-0.151524	0.475918	-2.12708	0.0340542	0.961952	-4.19538
ARFRP1	-0.117929	2.76895	-2.12655	0.0340981	0.961952	-4.19646
B4GALT6	-0.127576	0.897242	-2.12608	0.0341373	0.961952	-4.19741
PSTPIP2	-0.136909	2.13309	-2.1252	0.034211	0.961952	-4.19921
ESR2	0.0271569	0.197569	2.12506	0.0342228	0.961952	-4.1995
PRRG2	-0.133235	2.84336	-2.12502	0.0342269	0.961952	-4.1996
BTAF1	0.101103	2.71686	2.1211	0.0345569	0.961952	-4.2076
ASB11	-0.0977842	0.146253	-2.1207	0.0345912	0.961952	-4.20843
CNTF	0.0347644	0.252808	2.11896	0.0347388	0.961952	-4.21197
PLA2G2C	-0.0842727	0.455982	-2.11886	0.0347473	0.961952	-4.21218
TAF1B	0.0880966	2.2641	2.11818	0.0348056	0.961952	-4.21357
TMED8	0.0849994	2.42062	2.11792	0.0348274	0.961952	-4.2141
FBXL19	-0.122619	2.62927	-2.11633	0.0349629	0.961952	-4.21733
KL	0.136818	0.69337	2.11565	0.0350217	0.961952	-4.21873
COL8A2	-0.231089	2.62299	-2.11437	0.0351316	0.961952	-4.22134
METTL22	-0.0636068	1.36392	-2.11258	0.0352849	0.961952	-4.22497
LMO1	-0.0504365	0.139672	-2.11257	0.035286	0.961952	-4.22499
RHBDL1	-0.210864	1.70848	-2.11234	0.0353057	0.961952	-4.22546
GOLGA8T	0.005559	0.0185562	2.11139	0.0353878	0.961952	-4.22739
IQSEC2	-0.0873487	1.43438	-2.111	0.0354215	0.961952	-4.22819
NMNAT2	-0.26417	1.33737	-2.11004	0.0355045	0.961952	-4.23013
TBC1D10B	-0.0812567	3.53989	-2.10991	0.0355162	0.961952	-4.23041
HNRNPL	0.0601172	4.59681	2.10971	0.0355332	0.961952	-4.23081
TRADD	-0.131682	4.08151	-2.10873	0.0356184	0.961952	-4.2328
SETD3	0.0790929	3.88424	2.10787	0.0356937	0.961952	-4.23456
ZNF207	0.0564025	3.39258	2.10767	0.0357104	0.961952	-4.23495
CLEC14A	0.170227	3.57786	2.10767	0.0357107	0.961952	-4.23495
MLH3	0.0734319	1.83407	2.10712	0.0357588	0.961952	-4.23607
NEUROG3	0.0544982	0.086508	2.10642	0.0358198	0.961952	-4.23749
DIPK2A	0.134273	2.29632	2.10574	0.0358793	0.961952	-4.23887
ISCA2	0.104333	2.78923	2.10559	0.0358926	0.961952	-4.23918
TMEM129	-0.125003	4.07461	-2.10504	0.0359404	0.961952	-4.24029
CPA6	0.124922	0.388519	2.10458	0.0359807	0.961952	-4.24122
CLRN3	-0.144499	0.413315	-2.10447	0.0359903	0.961952	-4.24144
SUCLG1	0.0843275	4.0986	2.10436	0.0360004	0.961952	-4.24168
ARL4D	-0.212816	2.70943	-2.10423	0.0360116	0.961952	-4.24194
ZNF773	-0.0551948	0.719135	-2.10417	0.0360164	0.961952	-4.24205
SDF4	-0.0953803	5.18832	-2.10378	0.036051	0.961952	-4.24285
C9orf135	-0.250683	1.00017	-2.10308	0.0361122	0.961952	-4.24426
ENPP2	0.184979	3.22024	2.10294	0.0361251	0.961952	-4.24455
RXFP1	0.0523874	0.289251	2.10287	0.0361308	0.961952	-4.24468
ZNRD2	-0.107221	3.52873	-2.10244	0.036169	0.961952	-4.24557
INO80C	-0.0921537	1.54419	-2.10243	0.0361697	0.961952	-4.24558
VPS29	0.0934189	4.24639	2.10237	0.0361748	0.961952	-4.2457
CNNM4	-0.13011	3.29382	-2.102	0.0362076	0.961952	-4.24645
SRP14	0.0730307	6.50487	2.10162	0.0362408	0.961952	-4.24721
MBOAT7	-0.115071	4.34141	-2.10106	0.0362902	0.961952	-4.24835
MTSS2	-0.122226	2.01436	-2.10022	0.0363646	0.961952	-4.25005
FNDC1	-0.285317	2.31957	-2.10022	0.0363648	0.961952	-4.25005
HS2ST1	0.116663	2.8677	2.09997	0.036387	0.961952	-4.25056
SOWAHC	-0.137764	2.61987	-2.09976	0.036406	0.961952	-4.25099
PLP2	-0.182266	5.85053	-2.09922	0.0364533	0.961952	-4.25207
HJV	-0.0335138	0.0565431	-2.09849	0.0365184	0.961952	-4.25356
CRKL	0.0992491	4.2574	2.09699	0.0366513	0.961952	-4.25658
HCRT	-0.0200888	0.0362717	-2.09581	0.0367572	0.961952	-4.25898
AC004687.2	0.00710239	0.0435959	2.09569	0.0367676	0.961952	-4.25921
MTF1	-0.0777401	2.10512	-2.0942	0.0369013	0.961952	-4.26223
MDFI	-0.245056	3.08014	-2.09375	0.0369408	0.961952	-4.26312
NAALADL1	-0.070624	0.854233	-2.09367	0.0369485	0.961952	-4.26329
USHBP1	0.0528834	0.526076	2.09332	0.03698	0.961952	-4.264
SAP30	0.129286	2.62378	2.09218	0.0370819	0.961952	-4.26628
IL1A	-0.157887	0.596414	-2.09165	0.0371296	0.961952	-4.26735
UGT1A3	0.0103716	0.0101853	2.09136	0.0371559	0.961952	-4.26794
MFGE8	-0.161465	3.87436	-2.09131	0.0371601	0.961952	-4.26804
IKZF3	0.15478	1.99133	2.09088	0.0371989	0.961952	-4.2689
FBXO40	0.00361384	0.00926679	2.09088	0.037199	0.961952	-4.26891
FERMT2	0.118991	2.67698	2.09018	0.0372628	0.961952	-4.27033
RAPGEF4	0.0806438	0.794019	2.09009	0.0372709	0.961952	-4.27051
CBX1	0.120434	4.80712	2.08873	0.037394	0.961952	-4.27325
TIGD5	-0.102446	1.63247	-2.08822	0.0374403	0.961952	-4.27427
CABP4	-0.144083	0.849749	-2.08716	0.0375361	0.961952	-4.2764
TRAPPC2B	-0.0924927	1.49619	-2.08675	0.0375731	0.961952	-4.27722
ACOT11	-0.0806907	0.79509	-2.08631	0.0376131	0.961952	-4.2781
WT1	-0.0635339	0.174212	-2.08627	0.0376175	0.961952	-4.2782
ME1	0.219485	3.31117	2.08626	0.0376179	0.961952	-4.2782
ADAMTSL3	0.102135	0.716411	2.08338	0.037881	0.961952	-4.28399
TMEM8B	-0.0855661	1.27253	-2.08297	0.0379187	0.961952	-4.28481
ADAM33	-0.0967151	0.489848	-2.08151	0.0380531	0.961952	-4.28775
HADHB	0.0684935	4.84408	2.07933	0.0382538	0.961952	-4.29212
MAPK1IP1L	0.0912738	4.07785	2.07834	0.0383449	0.961952	-4.29409
CBLC	-0.228583	3.51635	-2.07757	0.0384165	0.961952	-4.29564
GNA15	-0.152994	3.31205	-2.07757	0.038417	0.961952	-4.29565
SNRNP27	0.071469	3.58402	2.07749	0.0384239	0.961952	-4.2958
LDB2	0.121054	1.81082	2.07739	0.0384336	0.961952	-4.29601
SMC6	0.0839698	2.24755	2.07659	0.0385077	0.961952	-4.2976
NDEL1	-0.067359	2.76424	-2.07525	0.0386326	0.961952	-4.30029
KLRK1	0.0396267	0.183302	2.07398	0.0387511	0.961952	-4.30283
REEP1	0.113092	0.561415	2.07385	0.038763	0.961952	-4.30308
CLEC18A	-0.00873041	0.0334375	-2.07345	0.0387999	0.961952	-4.30387
NIPAL4	-0.0917441	0.250255	-2.07328	0.0388161	0.961952	-4.30422
XDH	-0.234696	1.7617	-2.07268	0.0388725	0.961952	-4.30542
TBC1D22A	-0.08557	3.15756	-2.07093	0.0390368	0.961952	-4.30892
TNNT3	0.0674942	0.215704	2.0708	0.0390484	0.961952	-4.30916
BBS10	0.08786	2.47574	2.06913	0.0392059	0.961952	-4.3125
ACVR1	-0.0975919	3.7218	-2.06857	0.0392593	0.961952	-4.31363
NOVA2	0.0553982	0.545155	2.06807	0.0393062	0.961952	-4.31461
PARP14	0.138743	4.22456	2.06791	0.0393218	0.961952	-4.31494
P4HA2	-0.132497	3.13198	-2.06755	0.0393551	0.961952	-4.31565
EPS8L1	-0.208028	2.90835	-2.06663	0.0394426	0.961952	-4.31748
NUDT18	-0.118972	2.53101	-2.06656	0.0394495	0.961952	-4.31763
STAT5B	0.0855328	3.50011	2.06608	0.0394947	0.961952	-4.31858
GCH1	0.155611	2.98191	2.06437	0.0396577	0.961952	-4.32199
PLA2G2F	-0.0416293	0.0846597	-2.06267	0.0398192	0.961952	-4.32536
WFDC1	-0.0928406	0.664263	-2.06258	0.0398285	0.961952	-4.32555
GAS2L3	0.100923	1.14923	2.06255	0.0398314	0.961952	-4.32561
RGS6	-0.0582054	0.157351	-2.06133	0.0399479	0.961952	-4.32803
HS3ST1	-0.184311	1.90298	-2.06093	0.0399864	0.961952	-4.32882
RAB41	-0.0612591	0.551287	-2.0609	0.0399892	0.961952	-4.32888
PDPN	-0.232343	2.93683	-2.06013	0.0400636	0.961952	-4.33042
CDA	-0.385	3.26112	-2.05997	0.0400781	0.961952	-4.33072
SRSF3	0.0645268	5.18318	2.05951	0.0401227	0.961952	-4.33164
CPA3	0.292955	3.34651	2.05934	0.0401389	0.961952	-4.33197
KIAA0100	0.105586	3.98767	2.05926	0.0401471	0.961952	-4.33214
KLRC4-KLRK1	0.0194106	0.0705996	2.05911	0.0401609	0.961952	-4.33243
YY1	0.0668942	3.99714	2.05896	0.0401755	0.961952	-4.33273
ZKSCAN3	0.0880089	1.36192	2.05886	0.0401858	0.961952	-4.33294
BCKDK	-0.0936374	4.20705	-2.058	0.0402679	0.961952	-4.33463
ODF3L1	-0.0816242	0.526274	-2.05743	0.040323	0.961952	-4.33576
SLC45A1	-0.12947	0.981834	-2.05717	0.0403486	0.961952	-4.33629
MFSD10	-0.145649	5.07796	-2.05704	0.0403611	0.961952	-4.33654
SNW1	0.0740539	4.53061	2.05655	0.0404084	0.961952	-4.33751
SRD5A1	-0.151063	2.2356	-2.05601	0.0404606	0.961952	-4.33858
SRY	0.0156092	0.0153138	2.05563	0.0404972	0.961952	-4.33933
DARS1	0.0863032	4.41828	2.05545	0.0405155	0.961952	-4.3397
GYPE	0.048184	0.268135	2.05517	0.040542	0.961952	-4.34024
ARL6	0.0786026	1.38516	2.05493	0.0405652	0.961952	-4.34072
HHIP	0.182387	0.755945	2.05452	0.0406057	0.961952	-4.34154
PKDREJ	-0.0149582	0.0912335	-2.05261	0.0407914	0.961952	-4.34532
SRSF1	0.0654537	3.59976	2.0509	0.0409589	0.961952	-4.3487
TTC28	0.0940331	1.55135	2.05077	0.0409715	0.961952	-4.34896
ASTE1	0.0616821	1.61728	2.05065	0.0409832	0.961952	-4.34919
NUP98	0.0758326	3.72104	2.04839	0.0412045	0.961952	-4.35365
RBM23	0.0621835	2.65025	2.04821	0.0412223	0.961952	-4.354
PUM2	0.0709948	4.59025	2.04809	0.0412347	0.961952	-4.35425
LGALSL	0.163493	2.53603	2.0474	0.0413028	0.961952	-4.35561
TJP1	0.108409	3.57958	2.04707	0.0413351	0.961952	-4.35626
PSPC1	0.079731	2.9925	2.04421	0.0416177	0.961952	-4.36189
SLC22A17	-0.187619	2.21228	-2.0429	0.041748	0.961952	-4.36447
RPUSD3	0.0864254	2.4551	2.04272	0.0417659	0.961952	-4.36483
SNCAIP	-0.0793932	0.620471	-2.04268	0.0417705	0.961952	-4.36492
MRPL36	-0.132531	3.90756	-2.04236	0.041802	0.961952	-4.36554
LSM14A	0.098006	4.8602	2.04049	0.041989	0.961952	-4.36923
AC119396.1	0.0593464	0.40772	2.03955	0.0420834	0.961952	-4.37108
CLTB	-0.138687	5.04572	-2.03942	0.0420961	0.961952	-4.37133
POFUT2	-0.100659	2.66545	-2.03919	0.0421192	0.961952	-4.37178
DNAJB4	0.15381	2.44785	2.03903	0.0421354	0.961952	-4.3721
TMCC2	0.0772509	0.775423	2.03895	0.0421434	0.961952	-4.37226
TGS1	0.0970143	2.96656	2.03763	0.0422762	0.961952	-4.37486
TMED3	-0.119766	3.0139	-2.03742	0.0422972	0.961952	-4.37527
SPATA31E1	-0.00832958	0.011815	-2.03653	0.0423861	0.961952	-4.377
TCEA1	0.110321	4.4126	2.03622	0.0424182	0.961952	-4.37762
AHSA1	0.092383	5.08388	2.03595	0.0424445	0.961952	-4.37814
PAPOLA	0.0986522	4.08161	2.03591	0.0424488	0.961952	-4.37822
SEMA6A	0.0945911	0.765583	2.03568	0.0424719	0.961952	-4.37867
FZD1	-0.170333	3.0829	-2.03566	0.0424741	0.961952	-4.37871
GALE	-0.146488	4.37192	-2.03554	0.0424864	0.961952	-4.37895
COP1	0.0731021	3.84618	2.03541	0.0424995	0.961952	-4.3792
FGFR4	0.21523	1.7268	2.03437	0.0426045	0.961952	-4.38124
RAPGEFL1	-0.16903	1.70082	-2.03356	0.0426872	0.961952	-4.38284
C6orf62	0.0902292	6.14374	2.03287	0.0427569	0.961952	-4.38418
ENSA	0.0933792	5.65691	2.03148	0.0428979	0.961952	-4.3869
FAM83A	-0.344424	3.72186	-2.02927	0.0431244	0.961952	-4.39124
ZSCAN29	0.0776685	2.13414	2.02897	0.0431546	0.961952	-4.39182
RIMS4	0.0880836	0.217468	2.02801	0.0432532	0.961952	-4.3937
MPZL3	-0.136361	3.30241	-2.02793	0.0432614	0.961952	-4.39386
ZNF549	-0.068358	0.904189	-2.02754	0.0433008	0.961952	-4.39461
ADNP2	0.0886532	2.68219	2.02678	0.0433796	0.961952	-4.39611
RAB7B	-0.232401	2.60757	-2.02563	0.0434976	0.961952	-4.39835
ADAMTS17	-0.0556065	0.338529	-2.02556	0.043505	0.961952	-4.39849
EPB41L3	0.146912	1.66687	2.02518	0.0435438	0.961952	-4.39922
SLC6A4	0.121818	0.316605	2.02512	0.0435498	0.961952	-4.39934
SLC24A5	0.00539394	0.00882782	2.02484	0.0435789	0.961952	-4.39989
L3HYPDH	0.102566	1.56645	2.02451	0.043613	0.961952	-4.40053
NOD2	-0.0746219	0.920211	-2.02419	0.0436466	0.961952	-4.40117
DENND4C	0.108514	2.64635	2.02413	0.0436523	0.961952	-4.40128
SNIP1	-0.0618649	2.23587	-2.02373	0.0436935	0.961952	-4.40205
COL6A6	0.126503	0.747127	2.02233	0.0438391	0.961952	-4.40479
MIXL1	0.100236	0.563077	2.02172	0.0439027	0.961952	-4.40599
FAM81A	-0.102525	0.829489	-2.02122	0.0439542	0.961952	-4.40695
CDH3	-0.30885	3.80238	-2.02108	0.0439691	0.961952	-4.40723
BBS1	0.0219643	0.182369	2.02081	0.0439963	0.961952	-4.40774
STXBP6	0.0950836	0.510817	2.02081	0.0439963	0.961952	-4.40774
CPLANE2	-0.099387	1.83557	-2.02074	0.044004	0.961952	-4.40789
TSC2	-0.0972596	2.72813	-2.01931	0.0441535	0.961952	-4.41068
ARMC5	-0.0965816	1.8847	-2.0193	0.0441546	0.961952	-4.4107
TAF15	0.116568	4.73167	2.01888	0.0441977	0.961952	-4.4115
ACD	-0.097067	2.65998	-2.01839	0.0442494	0.961952	-4.41247
TELO2	-0.123668	3.46175	-2.01833	0.044255	0.961952	-4.41257
MYDGF	-0.0923775	6.11587	-2.01816	0.0442729	0.961952	-4.4129
DDA1	-0.0936358	3.35343	-2.01784	0.0443063	0.961952	-4.41353
PLA2G4E	0.148046	0.635314	2.01778	0.0443125	0.961952	-4.41364
XBP1	0.165743	7.27746	2.01768	0.044324	0.961952	-4.41386
MAP3K10	-0.102429	1.98766	-2.01732	0.0443616	0.961952	-4.41455
LPIN2	-0.179334	4.22725	-2.01672	0.0444242	0.961952	-4.41571
B3GNT4	-0.0987197	0.531971	-2.01671	0.0444256	0.961952	-4.41574
RDM1	0.0820881	0.532169	2.01572	0.044529	0.961952	-4.41765
MERTK	0.127306	2.48399	2.01559	0.0445423	0.961952	-4.4179
CD180	0.129084	1.42995	2.01401	0.0447095	0.961952	-4.42098
CAPN15	-0.108418	2.79984	-2.01317	0.044798	0.961952	-4.42261
FZR1	-0.0862248	3.0932	-2.01276	0.0448417	0.961952	-4.42342
DNALI1	-0.224593	2.63252	-2.01249	0.04487	0.961952	-4.42393
API5	0.0743421	4.42616	2.01075	0.045054	0.961952	-4.4273
KYAT3	0.0984452	3.40224	2.00887	0.0452546	0.961952	-4.43096
ZNF148	0.0777151	2.58431	2.00852	0.0452911	0.961952	-4.43162
TOR1B	-0.0860565	3.64489	-2.00806	0.0453403	0.961952	-4.43251
HEPH	-0.147793	1.77862	-2.00739	0.0454119	0.961952	-4.43381
C7	0.328181	3.21379	2.00667	0.0454891	0.961952	-4.43521
VPS4A	-0.0741293	3.12187	-2.00618	0.0455415	0.961952	-4.43615
FASLG	0.132701	0.890496	2.00578	0.0455845	0.961952	-4.43693
SEMA3G	0.112376	1.41119	2.0055	0.045615	0.961952	-4.43748
NOX1	-0.10938	0.820954	-2.00539	0.0456266	0.961952	-4.43769
CETP	0.0592904	0.662067	2.00534	0.0456314	0.961952	-4.43777
RBBP5	0.0733639	3.25473	2.00506	0.045662	0.961952	-4.43833
PAQR7	-0.120816	2.76386	-2.00473	0.0456973	0.961952	-4.43896
CHST10	0.13739	1.97777	2.00193	0.0459985	0.961952	-4.44436
TSGA10	0.0682397	0.809261	2.00121	0.0460765	0.961952	-4.44575
ZHX3	-0.0817359	1.8117	-2.00114	0.0460847	0.961952	-4.4459
ARL6IP1	0.103366	5.86327	2.00083	0.0461181	0.961952	-4.4465
GUCY1A2	0.0867757	0.75633	1.99867	0.0463528	0.961952	-4.45066
APOBEC1	-0.178874	0.484827	-1.99846	0.0463756	0.961952	-4.45107
FOXN2	0.0956993	2.50684	1.99833	0.0463892	0.961952	-4.45131
JOSD1	-0.0959178	4.4145	-1.99651	0.0465883	0.961952	-4.45483
IL12RB2	-0.119852	0.573573	-1.99635	0.0466048	0.961952	-4.45512
APMAP	0.120478	6.11453	1.99601	0.0466429	0.961952	-4.45579
SLC39A13	-0.112237	3.74704	-1.99594	0.0466497	0.961952	-4.45591
P3H4	-0.160433	3.49286	-1.99363	0.0469039	0.961952	-4.46037
FA2H	-0.251391	2.74824	-1.9929	0.0469838	0.961952	-4.46177
CRCT1	-0.0833288	0.0867469	-1.99285	0.046989	0.961952	-4.46186
PPARGC1B	0.0576626	0.519999	1.99114	0.0471778	0.961952	-4.46515
SPRYD3	-0.091895	4.26461	-1.99094	0.0471993	0.961952	-4.46552
MFSD12	-0.135703	3.22324	-1.99014	0.0472883	0.961952	-4.46707
UBXN6	-0.0857242	4.28101	-1.99005	0.0472983	0.961952	-4.46724
MEST	0.15776	3.65681	1.98995	0.0473094	0.961952	-4.46744
THAP12	0.0942734	2.70305	1.98987	0.0473181	0.961952	-4.46759
WDR24	-0.0951856	2.31919	-1.98973	0.047334	0.961952	-4.46786
SESN1	0.108502	2.10994	1.98942	0.0473677	0.961952	-4.46845
BMP8B	-0.11969	1.44391	-1.98841	0.0474794	0.961952	-4.47038
UBP1	0.0715216	3.14533	1.98826	0.0474965	0.961952	-4.47068
SNAP29	0.0812689	3.02736	1.98698	0.0476382	0.961952	-4.47312
TRMT61B	0.0787542	2.39433	1.98693	0.0476438	0.961952	-4.47322
MTMR4	0.0870261	3.12646	1.9866	0.0476808	0.961952	-4.47385
TUBB2A	-0.205038	3.30112	-1.98517	0.0478409	0.961952	-4.4766
HNRNPK	0.0621601	6.68869	1.98507	0.0478517	0.961952	-4.47679
PML	-0.12656	3.13195	-1.98481	0.0478808	0.961952	-4.47729
CDKN2B	0.201363	2.69628	1.98458	0.0479061	0.961952	-4.47772
SP3	0.0671241	2.94471	1.98283	0.0481029	0.961952	-4.48108
FAM53A	-0.0702664	0.647474	-1.98272	0.0481149	0.961952	-4.48129
CSN2	-0.0129159	0.0136024	-1.9819	0.0482064	0.961952	-4.48284
CD58	-0.112333	3.26791	-1.98185	0.0482129	0.961952	-4.48295
LHX8	0.0601523	0.0775601	1.98165	0.0482352	0.961952	-4.48333
WWC2	0.11796	1.97252	1.981	0.0483077	0.961952	-4.48456
NPAS2	-0.128152	1.29561	-1.97955	0.0484718	0.961952	-4.48734
DNA2	0.122844	1.47317	1.97844	0.0485978	0.961952	-4.48947
WASHC2C	0.0692344	2.71714	1.97807	0.0486395	0.961952	-4.49017
USP33	0.0788293	3.3334	1.97801	0.0486459	0.961952	-4.49028
ZNHIT2	-0.120812	3.00583	-1.97798	0.0486497	0.961952	-4.49035
TLK1	0.0773514	3.08238	1.97677	0.0487869	0.961952	-4.49265
ARL5A	0.0843952	2.70943	1.97628	0.0488419	0.961952	-4.49357
SFTPD	0.413269	4.26663	1.9759	0.0488853	0.961952	-4.4943
RGS3	-0.0969669	2.60079	-1.97565	0.0489144	0.961952	-4.49479
NAGPA	-0.0787653	2.09902	-1.97535	0.0489484	0.961952	-4.49536
FUZ	-0.101342	2.21531	-1.97459	0.0490343	0.961952	-4.49679
BRWD3	0.0739905	1.5255	1.9736	0.049148	0.961952	-4.49869
OR13D1	0.0046549	0.00584748	1.97329	0.049183	0.961952	-4.49927
PIK3C2A	0.0838612	2.99694	1.9732	0.0491928	0.961952	-4.49944
CATSPER1	-0.150824	0.889338	-1.97313	0.049201	0.961952	-4.49957
CD8A	0.218405	2.53038	1.97163	0.0493731	0.961952	-4.50243
C22orf39	0.06798	2.02247	1.97036	0.0495188	0.961952	-4.50485
TMEM102	-0.0790348	1.57306	-1.97011	0.0495474	0.961952	-4.50532
SLC22A18AS	-0.140955	1.34584	-1.97001	0.049559	0.961952	-4.50551
FNDC7	0.00445107	0.0121773	1.96964	0.0496021	0.961952	-4.50622
HNRNPH2	0.078905	5.39516	1.9696	0.0496063	0.961952	-4.50629
CCNG1	0.133539	4.48951	1.96954	0.0496133	0.961952	-4.50641
NDST2	0.00883915	0.0724264	1.96891	0.0496861	0.961952	-4.50761
HIF1AN	0.0704197	2.39124	1.96841	0.0497438	0.961952	-4.50856
GALNS	-0.0949348	2.17564	-1.96787	0.0498064	0.961952	-4.50958
GGN	-0.0390218	0.319349	-1.96784	0.0498101	0.961952	-4.50965
PKNOX1	-0.0502152	1.91861	-1.96777	0.0498172	0.961952	-4.50976
NIPAL2	-0.128079	2.76449	-1.96766	0.0498305	0.961952	-4.50998
SYNRG	0.0662985	2.58285	1.96752	0.0498462	0.961952	-4.51024
PPP4R3A	0.0852076	4.00156	1.96668	0.0499435	0.961952	-4.51183
PHACTR2	0.106588	2.07813	1.96557	0.0500723	0.961952	-4.51394
TAF11L11	-0.0345729	0.0324472	-1.96492	0.0501481	0.961952	-4.51518
NUCKS1	0.110575	5.87201	1.96453	0.0501928	0.961952	-4.51591
CHRNA2	0.0122547	0.0229613	1.96432	0.0502175	0.961952	-4.51631
ADAM12	-0.212202	1.71791	-1.96332	0.0503348	0.961952	-4.51822
PDLIM4	-0.227276	2.55371	-1.96318	0.0503505	0.961952	-4.51847
NR1D1	-0.169053	2.78401	-1.96301	0.0503702	0.961952	-4.51879
ACTR6	0.0904926	2.79944	1.96295	0.0503776	0.961952	-4.51891
CYB561D2	-0.0919673	3.323	-1.96265	0.0504124	0.961952	-4.51948
FAM98B	0.0802194	2.52543	1.96195	0.0504942	0.961952	-4.5208
PPP2R5B	-0.100703	2.90773	-1.96171	0.0505226	0.961952	-4.52126
SPHKAP	-0.0299769	0.026047	-1.96162	0.0505328	0.961952	-4.52143
RBM14-RBM4	0.0285501	0.236998	1.96058	0.0506551	0.961952	-4.5234
NXN	-0.154025	3.46812	-1.95927	0.0508087	0.961952	-4.52588
KCNU1	0.086476	0.168184	1.95888	0.050854	0.961952	-4.52661
AC104472.3	0.0029685	0.00697976	1.95863	0.0508833	0.961952	-4.52708
TECR	-0.0945562	3.94888	-1.95846	0.050903	0.961952	-4.52739
RNMT	-0.0871148	2.99568	-1.95834	0.0509182	0.961952	-4.52764
MMP11	-0.353549	3.71633	-1.95778	0.0509832	0.961952	-4.52868
BCL2L15	-0.175873	1.3491	-1.95748	0.0510186	0.961952	-4.52925
CGB7	-0.0237526	0.0816858	-1.95688	0.0510896	0.961952	-4.53038
NSMF	-0.14701	3.60153	-1.9565	0.0511351	0.961952	-4.53111
MS4A2	0.126315	0.912078	1.95634	0.0511536	0.961952	-4.53141
LBX1	-0.0193433	0.0685232	-1.95623	0.0511664	0.961952	-4.53161
ABCG2	0.0959151	0.879482	1.9558	0.0512179	0.961952	-4.53243
HOXA3	-0.153607	1.00394	-1.95578	0.0512194	0.961952	-4.53246
CMIP	-0.11906	3.168	-1.95576	0.0512227	0.961952	-4.53251
CPEB3	0.05676	0.972519	1.95501	0.0513108	0.961952	-4.53391
C2orf88	0.0655831	0.552189	1.95492	0.0513215	0.961952	-4.53408
GLIS2	-0.13332	2.93634	-1.95431	0.0513938	0.961952	-4.53523
TRPM5	-0.0763435	0.168402	-1.954	0.0514311	0.961952	-4.53583
SEC22C	0.0605129	2.56702	1.9532	0.0515254	0.961952	-4.53732
MST1R	-0.178443	3.14479	-1.95267	0.0515886	0.961952	-4.53832
FAM114A1	-0.117316	4.27919	-1.95222	0.051642	0.961952	-4.53917
RIPPLY2	0.0165574	0.0182644	1.95146	0.0517326	0.961952	-4.5406
PIANP	-0.0740923	0.352036	-1.95116	0.0517694	0.961952	-4.54118
TEX264	-0.0898003	3.45227	-1.95067	0.0518275	0.961952	-4.5421
TBC1D8	0.159388	2.85134	1.95051	0.051846	0.961952	-4.54239
TP73	-0.105825	0.909742	-1.95034	0.0518662	0.961952	-4.54271
B4GALNT3	-0.217955	3.27676	-1.94958	0.0519581	0.961952	-4.54415
DPYS	0.0475442	0.139399	1.94951	0.0519665	0.961952	-4.54428
PPM1D	0.0624418	2.17242	1.9495	0.0519674	0.961952	-4.5443
SETD1A	-0.0840778	3.08534	-1.94912	0.0520134	0.961952	-4.54502
TMPRSS3	-0.233413	1.46826	-1.94909	0.0520162	0.961952	-4.54506
SCG5	0.256513	2.1104	1.94846	0.0520921	0.961952	-4.54625
TMEM158	-0.190784	1.48678	-1.94842	0.0520962	0.961952	-4.54632
BAK1	-0.103607	3.8148	-1.94839	0.0521004	0.961952	-4.54638
NSL1	0.0775029	1.81268	1.94795	0.0521538	0.961952	-4.54722
PPP6R3	0.0709444	3.81907	1.94782	0.0521683	0.961952	-4.54745
PHC1	0.0781937	1.23375	1.94765	0.0521898	0.961952	-4.54778
SOSTDC1	0.18929	0.720048	1.94753	0.052204	0.961952	-4.548
PASD1	-0.0915087	0.0799254	-1.94747	0.0522112	0.961952	-4.54812
AQP4	0.363594	3.09933	1.9467	0.0523041	0.961952	-4.54957
GTF2IRD1	-0.102033	2.70955	-1.94571	0.0524228	0.961952	-4.55142
ACE	0.141124	2.28439	1.94404	0.0526246	0.961952	-4.55455
ATE1	0.0979631	2.75319	1.94384	0.0526487	0.961952	-4.55492
LRRC7	0.00784557	0.0429283	1.94345	0.0526957	0.961952	-4.55565
LHFPL4	-0.147876	0.386883	-1.94303	0.0527473	0.961952	-4.55645
ARHGAP42	-0.1216	1.9233	-1.94272	0.0527841	0.961952	-4.55702
PRAG1	-0.127611	2.70706	-1.94236	0.0528278	0.961952	-4.55769
MFSD4A	-0.300905	2.54021	-1.94223	0.0528441	0.961952	-4.55795
SCN11A	-0.00668801	0.0405754	-1.94173	0.0529052	0.961952	-4.55889
C9orf72	0.087578	1.6583	1.94162	0.052918	0.961952	-4.55909
KLF16	-0.108936	2.77461	-1.94156	0.052926	0.961952	-4.55921
MAGI3	0.150919	2.64061	1.94151	0.0529313	0.961952	-4.55929
PPBP	-0.17636	0.650937	-1.941	0.052994	0.961952	-4.56026
NUBP2	-0.108314	3.58015	-1.94091	0.0530043	0.961952	-4.56042
POGLUT1	0.0677614	1.85369	1.94006	0.0531086	0.961952	-4.56202
DLGAP4	-0.0969758	3.4162	-1.93872	0.0532714	0.961952	-4.56451
ERICH4	0.0178723	0.0876938	1.93821	0.0533339	0.961952	-4.56547
NAALAD2	0.0332	0.260742	1.93747	0.0534249	0.961952	-4.56686
EEF1AKMT2	0.0607221	0.957236	1.93703	0.0534785	0.961952	-4.56767
MSL2	0.0752042	2.95326	1.93702	0.0534804	0.961952	-4.5677
CHPF2	-0.104289	4.57959	-1.93691	0.0534936	0.961952	-4.5679
UNC119B	0.116297	2.64206	1.93515	0.0537101	0.961952	-4.5712
TUBE1	0.0637725	1.30315	1.93374	0.0538836	0.961952	-4.57382
EFNA2	-0.134784	0.52327	-1.93366	0.0538933	0.961952	-4.57397
GNL2	-0.079216	3.77621	-1.93339	0.053927	0.961952	-4.57448
ZNF106	0.105838	2.70799	1.93293	0.0539842	0.961952	-4.57534
NT5DC4	0.0360245	0.0936963	1.93246	0.0540419	0.961952	-4.57621
PIP5K1A	0.0961023	4.10701	1.93227	0.0540651	0.961952	-4.57656
SMIM2	0.0193957	0.0364175	1.93094	0.0542302	0.961952	-4.57904
BLACAT1	-0.127039	1.09398	-1.93079	0.0542491	0.961952	-4.57933
ZNF155	0.0523424	0.737044	1.9303	0.0543097	0.961952	-4.58024
FAM199X	0.0739087	3.14109	1.93001	0.0543464	0.961952	-4.58079
TSPO	-0.146212	6.19309	-1.92932	0.0544315	0.961952	-4.58206
RBM26	0.0739945	2.71023	1.92914	0.0544543	0.961952	-4.5824
LRRC9	-0.0294418	0.0616651	-1.92866	0.0545137	0.961952	-4.58329
PGA5	-0.0077475	0.0107587	-1.92853	0.0545303	0.961952	-4.58354
C1orf216	-0.0791698	2.77176	-1.92825	0.0545648	0.961952	-4.58405
CASD1	0.10452	3.09994	1.92794	0.0546038	0.961952	-4.58463
FAM214B	-0.0907989	2.43647	-1.92751	0.0546571	0.961952	-4.58543
TAOK1	0.0790474	2.73078	1.92662	0.0547687	0.961952	-4.58709
RPL36A	0.0628125	0.725812	1.92568	0.0548861	0.961952	-4.58883
SACM1L	0.0809317	2.96779	1.92556	0.0549009	0.961952	-4.58905
HR	-0.0883219	0.431071	-1.92531	0.0549332	0.961952	-4.58953
SURF4	-0.0796342	6.79514	-1.9253	0.0549337	0.961952	-4.58954
COMMD8	0.109349	3.26612	1.92326	0.0551902	0.961952	-4.59332
VPS50	0.0700222	1.88682	1.92316	0.055203	0.961952	-4.59351
CCDC106	-0.113931	2.47808	-1.92308	0.0552129	0.961952	-4.59366
ZFAND4	0.0529231	1.17683	1.92262	0.0552707	0.961952	-4.59451
KCNJ2	0.125403	1.18976	1.92112	0.0554609	0.961952	-4.5973
STPG1	-0.0717769	1.30705	-1.92082	0.0554988	0.961952	-4.59786
ABCC9	0.121946	1.12969	1.9205	0.0555397	0.961952	-4.59846
GPR174	0.105358	0.843078	1.91967	0.0556438	0.961952	-4.59998
SLFN5	0.142399	3.60645	1.91913	0.055713	0.961952	-4.60099
UFL1	0.0759688	3.49864	1.91894	0.0557366	0.961952	-4.60134
NEIL2	-0.109759	2.75979	-1.91885	0.0557478	0.961952	-4.6015
GMCL1	0.0786684	3.25654	1.91796	0.055862	0.961952	-4.60316
SRPX2	-0.205753	2.21162	-1.9179	0.0558691	0.961952	-4.60327
DZIP3	0.0941723	1.89263	1.91749	0.0559215	0.961952	-4.60403
ZFYVE26	0.0700291	1.90969	1.91722	0.0559552	0.961952	-4.60452
CIAO3	-0.0835377	1.99472	-1.91717	0.0559619	0.961952	-4.60461
TAS2R46	0.0229201	0.0364792	1.91679	0.0560106	0.961952	-4.60532
SKOR2	0.0394165	0.0380942	1.91675	0.0560154	0.961952	-4.60539
H6PD	-0.120341	3.97918	-1.91653	0.0560438	0.961952	-4.6058
ZNF350	-0.0921061	1.77186	-1.91591	0.056123	0.961952	-4.60695
PLEKHG3	-0.128362	1.90066	-1.91523	0.0562095	0.961952	-4.6082
PHIP	0.0894468	2.44135	1.91501	0.0562373	0.961952	-4.6086
NBEA	0.125587	1.11236	1.91462	0.0562874	0.961952	-4.60933
HNRNPA2B1	0.0807659	5.88793	1.91366	0.0564104	0.961952	-4.6111
RALBP1	-0.0906243	3.63982	-1.91356	0.0564237	0.961952	-4.61129
BMP8A	-0.157112	1.47514	-1.91353	0.0564273	0.961952	-4.61134
NCCRP1	-0.277211	1.38137	-1.91346	0.056437	0.961952	-4.61148
PLPP4	-0.129441	0.64486	-1.91305	0.0564897	0.961952	-4.61224
SLC18A1	-0.0306936	0.0705475	-1.91281	0.0565199	0.961952	-4.61267
NECTIN1	-0.174771	2.85269	-1.9128	0.0565215	0.961952	-4.6127
STOML1	-0.079766	1.41263	-1.91213	0.0566075	0.961952	-4.61393
TSPAN4	-0.152152	3.47046	-1.91192	0.0566344	0.961952	-4.61432
C1orf159	-0.0930315	1.67409	-1.91127	0.0567188	0.961952	-4.61553
SOCS4	0.0761222	2.4165	1.91119	0.0567283	0.961952	-4.61566
CRYM	-0.313146	2.28556	-1.911	0.0567533	0.961952	-4.61602
HIPK3	0.0937703	3.81768	1.91096	0.0567577	0.961952	-4.61608
SYNGR4	-0.105477	0.387152	-1.91096	0.0567581	0.961952	-4.61609
STING1	-0.168627	4.55375	-1.91048	0.0568199	0.961952	-4.61697
HOXC4	-0.130384	0.806364	-1.91008	0.0568717	0.961952	-4.61771
PTPRQ	0.0254899	0.052203	1.9095	0.0569462	0.961952	-4.61878
COX4I2	0.171769	2.61933	1.90944	0.0569544	0.961952	-4.61889
ZDHHC7	-0.116971	4.62772	-1.90899	0.0570122	0.961952	-4.61972
PARP9	0.11088	3.72632	1.90871	0.0570495	0.961952	-4.62025
GPANK1	-0.0770954	2.82455	-1.90857	0.0570667	0.961952	-4.62049
SLC17A2	0.018542	0.013908	1.90808	0.0571306	0.961952	-4.6214
KCNJ14	-0.0557387	0.41211	-1.90761	0.057191	0.961952	-4.62226
B4GALT2	-0.101642	3.70399	-1.90752	0.0572033	0.961952	-4.62243
UGP2	0.0784243	4.44166	1.90742	0.0572159	0.961952	-4.62261
KCNA3	0.164655	1.3773	1.90599	0.0574014	0.961952	-4.62524
REEP2	-0.0988183	0.703632	-1.90497	0.0575348	0.961952	-4.62712
OR14L1P	0.00519156	0.0159606	1.90496	0.0575356	0.961952	-4.62713
PTGDR	0.0406144	0.307412	1.90477	0.0575614	0.961952	-4.6275
AP006621.6	-0.0358489	0.303121	-1.90393	0.0576709	0.961952	-4.62904
NOTO	-0.0685212	0.162668	-1.90382	0.0576845	0.961952	-4.62923
ABCA1	0.140164	2.57434	1.90348	0.0577293	0.961952	-4.62986
BARD1	0.09237	1.52773	1.90335	0.0577462	0.961952	-4.6301
PDE11A	-0.0175251	0.0423444	-1.90295	0.0577989	0.961952	-4.63084
ZNF747	-0.0776274	1.97814	-1.90278	0.0578205	0.961952	-4.63114
MCHR1	-0.0690446	0.361963	-1.90269	0.0578332	0.961952	-4.63132
HPRT1	0.128101	4.5634	1.90248	0.05786	0.961952	-4.6317
MAN1B1	-0.0782391	3.71853	-1.90212	0.057908	0.961952	-4.63237
CST2	-0.235706	1.5949	-1.90202	0.0579203	0.961952	-4.63254
STK40	-0.0961624	3.95572	-1.90175	0.0579565	0.961952	-4.63305
HCLS1	0.175417	3.78391	1.90148	0.0579912	0.961952	-4.63353
ANK1	-0.081061	0.304616	-1.90146	0.0579937	0.961952	-4.63357
C10orf71	-0.0584191	0.108849	-1.90127	0.0580184	0.961952	-4.63391
PRSS22	-0.220019	3.42997	-1.90124	0.058023	0.961952	-4.63398
C4BPA	0.422626	5.20155	1.90121	0.0580273	0.961952	-4.63404
PPP1CC	0.0838532	4.40859	1.90091	0.0580667	0.961952	-4.63459
DDX1	0.072017	3.59798	1.90012	0.0581707	0.961952	-4.63604
KIF15	0.130347	1.31984	1.89999	0.0581877	0.961952	-4.63627
NPAS3	0.12724	0.331808	1.89993	0.0581957	0.961952	-4.63639
MCM7	0.147561	4.81882	1.89991	0.0581973	0.961952	-4.63641
ADAMTS14	-0.127708	1.19782	-1.89991	0.0581984	0.961952	-4.63642
SCNN1G	0.23353	1.9811	1.89875	0.0583507	0.961952	-4.63854
DENND5A	0.0825377	3.23995	1.8984	0.0583969	0.961952	-4.63918
KLK4	-0.0604443	0.166797	-1.8983	0.0584108	0.961952	-4.63938
AC010325.1	0.0250875	0.11713	1.89796	0.0584546	0.961952	-4.63998
ZZZ3	0.0766456	2.45319	1.89785	0.0584698	0.961952	-4.6402
PLEK2	-0.184154	3.39382	-1.89736	0.058535	0.961952	-4.6411
ASPA	0.0387076	0.250362	1.89707	0.0585726	0.961952	-4.64162
YRDC	-0.0868667	3.54201	-1.89605	0.0587077	0.961952	-4.64349
C2CD2	-0.0904777	2.49909	-1.89544	0.0587893	0.961952	-4.64461
LGI4	0.0471104	0.533031	1.89412	0.0589643	0.961952	-4.64702
TMPRSS7	-0.0192182	0.101774	-1.8937	0.0590201	0.961952	-4.64779
TRIM24	0.112141	2.83548	1.89352	0.0590449	0.961952	-4.64813
SPTBN1	0.125204	4.44382	1.89345	0.0590535	0.961952	-4.64824
PEG10	0.379452	3.09016	1.89324	0.0590815	0.961952	-4.64863
EPC2	0.069448	2.80135	1.89314	0.0590945	0.961952	-4.64881
SLC25A52	-0.0211386	0.0410898	-1.89311	0.0590983	0.961952	-4.64886
SYNE2	0.121224	2.41998	1.89258	0.0591693	0.961952	-4.64983
LSM8	0.0628782	1.78524	1.89175	0.05928	0.961952	-4.65134
SPDYA	0.0277648	0.223112	1.8912	0.0593547	0.961952	-4.65236
TOR4A	-0.147808	3.42607	-1.89055	0.0594418	0.961952	-4.65355
B9D2	-0.103287	2.22679	-1.89043	0.0594572	0.961952	-4.65376
CUZD1	0.0108675	0.0331515	1.89019	0.0594892	0.961952	-4.6542
PLA2G4F	0.187626	1.46784	1.89009	0.0595024	0.961952	-4.65438
ZNF768	-0.106213	4.1924	-1.88983	0.0595384	0.961952	-4.65487
ZNF500	-0.0586909	1.74522	-1.88981	0.059541	0.961952	-4.6549
RNF2	0.0891552	3.00087	1.88936	0.0596011	0.961952	-4.65572
OXA1L	0.0836332	4.77148	1.88912	0.0596334	0.961952	-4.65616
SORD	0.103123	1.45977	1.88893	0.0596583	0.961952	-4.65649
ATP13A2	-0.103956	3.74271	-1.88882	0.0596735	0.961952	-4.6567
GPR20	0.0612018	0.399008	1.88879	0.059678	0.961952	-4.65676
FTHL17	0.132695	0.12455	1.88878	0.0596794	0.961952	-4.65678
ANKFN1	-0.0727183	0.367265	-1.88871	0.0596884	0.961952	-4.6569
PLD6	-0.0960609	1.36084	-1.88826	0.0597491	0.961952	-4.65773
WDR11	0.0672311	2.77328	1.88811	0.0597687	0.961952	-4.65799
SCGB1D2	0.0896391	0.111489	1.88758	0.0598409	0.961952	-4.65897
SGO1	0.106417	0.884076	1.88686	0.0599376	0.961952	-4.66028
RB1CC1	0.0941623	3.42696	1.88685	0.0599393	0.961952	-4.6603
NECTIN2	-0.111104	5.37837	-1.88519	0.0601634	0.961952	-4.66332
RNF40	-0.0942486	3.66036	-1.88501	0.0601875	0.961952	-4.66364
NCLN	-0.0970677	4.5345	-1.88475	0.0602222	0.961952	-4.66411
ASPHD1	-0.241115	2.04953	-1.88447	0.0602607	0.961952	-4.66462
SIRT1	0.0877744	2.97574	1.88416	0.0603025	0.961952	-4.66519
ASB2	0.0807231	0.724301	1.88401	0.0603227	0.961952	-4.66546
KIF21A	0.119734	2.09521	1.88355	0.0603861	0.961952	-4.66631
FGF1	-0.113853	0.908573	-1.88296	0.0604661	0.961952	-4.66738
FAR1	0.0960835	3.2023	1.88262	0.0605122	0.961952	-4.66799
MROH6	-0.230357	3.25667	-1.88253	0.0605242	0.961952	-4.66815
CHADL	-0.1071	1.11285	-1.88238	0.0605451	0.961952	-4.66843
PAIP2B	0.119015	1.61286	1.88223	0.060565	0.961952	-4.6687
THNSL2	-0.178587	2.3698	-1.8822	0.0605686	0.961952	-4.66875
NPC2	0.220026	6.96929	1.88218	0.0605717	0.961952	-4.66879
COL16A1	-0.162223	2.67133	-1.88204	0.0605909	0.961952	-4.66904
PPP1R3C	0.174354	2.10251	1.88186	0.0606158	0.961952	-4.66938
PGBD1	0.106559	1.35038	1.88119	0.0607065	0.961952	-4.67059
PROS1	0.167361	3.13461	1.88085	0.0607535	0.961952	-4.67121
CARD19	-0.0997711	2.81473	-1.8801	0.0608556	0.961952	-4.67257
ADH1B	0.260326	1.80662	1.8798	0.060896	0.961952	-4.67311
DAB1	-0.0330835	0.0767676	-1.8789	0.0610194	0.961952	-4.67474
DCAF5	0.0744626	3.27911	1.87882	0.061031	0.961952	-4.6749
UHRF2	0.0914305	2.20781	1.87776	0.0611755	0.961952	-4.67681
PDZK1IP1	-0.31838	5.12016	-1.87712	0.0612633	0.961952	-4.67797
ROBO4	0.123322	1.80691	1.8755	0.061487	0.961952	-4.68091
EMCN	0.144289	1.67593	1.87498	0.0615589	0.961952	-4.68186
KLHL14	0.0597697	0.170014	1.87492	0.0615673	0.961952	-4.68197
MPP5	0.0686374	1.86624	1.87435	0.0616455	0.961952	-4.68299
AXIN1	-0.0891379	3.02745	-1.87427	0.0616558	0.961952	-4.68313
SEC14L1	0.11263	3.27466	1.87353	0.0617591	0.961952	-4.68448
HADHA	0.0616403	5.62234	1.87333	0.0617862	0.961952	-4.68483
C16orf70	-0.0545627	2.09465	-1.87308	0.0618215	0.961952	-4.68529
TBXT	-0.0888043	0.260088	-1.87262	0.0618853	0.961952	-4.68613
CDHR1	0.0519119	0.136962	1.8714	0.0620536	0.961952	-4.68832
MTMR7	0.161038	0.61355	1.87134	0.0620619	0.961952	-4.68843
HNRNPU	0.0716784	4.70865	1.87083	0.0621327	0.961952	-4.68935
DSCAML1	-0.0751609	0.306824	-1.87074	0.0621451	0.961952	-4.68951
SERPINA3	-0.0789279	0.223072	-1.87044	0.0621871	0.961952	-4.69005
KIDINS220	0.0804634	2.97769	1.86958	0.0623067	0.961952	-4.69161
ITPRID2	0.114736	3.66734	1.8691	0.0623736	0.961952	-4.69247
MSI1	0.201753	0.913506	1.86819	0.0625013	0.961952	-4.69412
GPR171	0.184627	1.61064	1.86787	0.0625465	0.961952	-4.69471
KCNK6	-0.134572	2.46032	-1.86753	0.0625929	0.961952	-4.6953
TANC1	0.0857385	2.30389	1.86731	0.0626245	0.961952	-4.69571
CNIH3	-0.0892195	0.732144	-1.8668	0.0626957	0.961952	-4.69663
TBL3	-0.083712	3.00358	-1.8665	0.0627372	0.961952	-4.69716
PPP1R14D	-0.389358	2.90165	-1.86524	0.0629151	0.961952	-4.69945
SREK1IP1	-0.0847776	2.32492	-1.86521	0.062918	0.961952	-4.69948
SNX22	0.0865746	0.732893	1.86474	0.0629842	0.961952	-4.70033
ASTL	-0.027773	0.12814	-1.86471	0.0629884	0.961952	-4.70039
TMEM88	0.125156	1.67702	1.86432	0.0630432	0.961952	-4.70109
CTRB1	-0.0110468	0.0253728	-1.86414	0.0630695	0.961952	-4.70142
GTF2H3	0.0732931	3.18281	1.86395	0.0630959	0.961952	-4.70176
RAD51AP1	0.163002	2.12864	1.86369	0.063132	0.961952	-4.70222
C8B	-0.161236	0.576672	-1.86331	0.0631856	0.961952	-4.70291
KLHL5	0.13956	3.07658	1.86315	0.063208	0.961952	-4.70319
MS4A18	-0.0377088	0.0773716	-1.86289	0.0632451	0.961952	-4.70367
BAIAP3	-0.172089	1.82859	-1.86257	0.0632911	0.961952	-4.70425
YIPF2	-0.104996	4.32497	-1.86249	0.0633016	0.961952	-4.70439
DCAF11	0.0728181	3.58415	1.86231	0.0633268	0.961952	-4.70471
CDC7	0.133112	1.94632	1.86112	0.0634952	0.961952	-4.70685
KLHL24	0.105915	3.18062	1.86072	0.0635524	0.961952	-4.70758
NLRP6	-0.0407687	0.270654	-1.85988	0.0636707	0.961952	-4.70908
CDK5RAP2	0.0954884	2.90113	1.85948	0.0637283	0.961952	-4.7098
CDR2L	-0.155661	3.46524	-1.85879	0.0638254	0.961952	-4.71103
CT45A10	0.0985947	0.146064	1.85825	0.0639032	0.961952	-4.71201
CREB5	-0.105237	0.832296	-1.85816	0.0639155	0.961952	-4.71217
MMRN2	0.124176	2.46174	1.8574	0.0640234	0.961952	-4.71353
VRK1	0.112967	2.57085	1.85731	0.0640366	0.961952	-4.71369
CLASP2	0.0577996	1.82451	1.85693	0.0640902	0.961952	-4.71437
GTF2H4	0.0148016	0.0952942	1.85686	0.0641013	0.961952	-4.71451
PLPP3	0.108967	3.43304	1.85671	0.0641218	0.961952	-4.71476
EVI5L	-0.0780123	2.06853	-1.85636	0.0641726	0.961952	-4.7154
UBXN4	0.0702453	5.22508	1.85581	0.0642502	0.961952	-4.71638
CCNT2	0.0669512	2.67528	1.85575	0.064259	0.961952	-4.71649
BRSK1	-0.121997	1.02548	-1.85573	0.0642619	0.961952	-4.71652
ZNF598	-0.0975046	3.03644	-1.85571	0.0642651	0.961952	-4.71656
RTF1	0.0670156	3.77379	1.85568	0.06427	0.961952	-4.71662
EPHA2	-0.220419	3.96874	-1.85535	0.0643172	0.961952	-4.71722
PDE8B	0.0465437	0.456895	1.85515	0.0643452	0.961952	-4.71757
HEPACAM	-0.0032878	0.00611735	-1.85487	0.0643853	0.961952	-4.71807
NHLRC2	0.0754482	2.2456	1.85476	0.0644006	0.961952	-4.71826
S100A1	-0.0433296	0.289621	-1.85471	0.0644087	0.961952	-4.71836
RAB3IL1	-0.121251	2.11916	-1.85459	0.0644256	0.961952	-4.71857
CHAC2	0.116782	1.91625	1.85439	0.0644542	0.961952	-4.71893
ERFL	-0.0862127	0.6341	-1.85416	0.0644873	0.961952	-4.71934
AEBP1	-0.23366	6.05246	-1.85404	0.0645043	0.961952	-4.71956
TSR3	-0.0909697	4.69922	-1.85344	0.0645908	0.961952	-4.72063
SF3B1	0.0690393	5.03876	1.85291	0.0646665	0.961952	-4.72158
RBM20	0.0600709	0.210958	1.85214	0.0647766	0.961952	-4.72295
SNED1	-0.114653	1.58037	-1.85196	0.0648033	0.961952	-4.72328
SH3BGRL3	-0.119567	7.3545	-1.85172	0.0648381	0.961952	-4.72371
SNAPC3	0.0829362	2.55471	1.85141	0.064882	0.961952	-4.72426
MTCH2	0.0802455	4.90918	1.85114	0.0649212	0.961952	-4.72474
SLC16A3	-0.178606	3.91469	-1.85114	0.064922	0.961952	-4.72475
TASOR	0.0712441	3.11657	1.85057	0.065003	0.961952	-4.72576
SMC2	0.115622	2.38158	1.85055	0.0650063	0.961952	-4.7258
GBGT1	-0.0979888	1.58013	-1.84962	0.0651411	0.961952	-4.72746
SCARF2	-0.134877	1.89935	-1.8496	0.0651435	0.961952	-4.72749
PDE5A	0.0914345	1.5057	1.84938	0.0651756	0.961952	-4.72789
METAP2	0.0820952	4.40084	1.84928	0.0651906	0.961952	-4.72808
MIDEAS	0.0714358	2.3011	1.84911	0.0652149	0.961952	-4.72838
FADS6	-0.122303	0.330821	-1.84852	0.0652997	0.961952	-4.72942
FAM234A	-0.101019	4.33245	-1.84843	0.0653136	0.961952	-4.72959
HES4	-0.167403	2.62618	-1.84834	0.065326	0.961952	-4.72975
C1orf109	-0.0726273	2.32812	-1.8482	0.0653462	0.961952	-4.72999
RANBP9	0.0895947	3.96837	1.84818	0.065349	0.961952	-4.73003
MCAT	-0.0855374	2.91894	-1.84777	0.0654088	0.961952	-4.73077
SRARP	0.0394937	0.0602767	1.84776	0.0654105	0.961952	-4.73079
AL049629.2	-0.0142797	0.042861	-1.84714	0.0655005	0.961952	-4.73189
LRRC4C	0.0388587	0.245429	1.847	0.0655198	0.961952	-4.73213
IL36G	-0.123602	0.436083	-1.8465	0.0655937	0.961952	-4.73304
SPDYE5	0.0301417	0.267246	1.84631	0.0656204	0.961952	-4.73336
GMPPA	-0.0796167	3.58258	-1.84608	0.0656541	0.961952	-4.73378
GSS	-0.0845415	3.457	-1.84269	0.0661499	0.961952	-4.73983
EPS15L1	-0.0599582	2.41436	-1.84212	0.0662325	0.961952	-4.74083
RAB3A	-0.102687	1.52021	-1.84212	0.0662331	0.961952	-4.74084
TIAL1	0.0644643	3.57212	1.8417	0.0662946	0.961952	-4.74158
ENDOD1	-0.171746	4.0885	-1.84131	0.066351	0.961952	-4.74227
PRSS36	-0.0739238	0.851554	-1.84126	0.0663595	0.961952	-4.74237
WNT5A	-0.167749	2.24667	-1.8411	0.0663827	0.961952	-4.74265
CPSF4	0.0979504	2.92634	1.84108	0.0663847	0.961952	-4.74268
SF3B6	0.0774805	5.92059	1.84107	0.0663869	0.961952	-4.7427
AURKAIP1	-0.108998	5.47904	-1.8408	0.0664264	0.961952	-4.74318
OR5AU1	0.00319767	0.00430797	1.84063	0.0664519	0.961952	-4.74349
NDE1	-0.0936643	2.10565	-1.84013	0.0665243	0.961952	-4.74436
BAD	-0.107519	2.79873	-1.84005	0.0665372	0.961952	-4.74452
SLC24A2	-0.042223	0.158062	-1.83982	0.0665699	0.961952	-4.74491
SLC17A9	-0.201104	2.26797	-1.83973	0.0665845	0.961952	-4.74509
NPIPB15	-0.184822	1.16008	-1.83911	0.0666755	0.961952	-4.74619
FLYWCH1	-0.0864084	2.34651	-1.83877	0.0667259	0.961952	-4.7468
THEMIS	0.0973074	0.773883	1.83809	0.0668257	0.961952	-4.748
EPHA1	-0.145367	2.36972	-1.83764	0.0668927	0.961952	-4.7488
TMPRSS5	-0.0436017	0.219861	-1.837	0.0669869	0.961952	-4.74993
FAM180B	-0.0106666	0.0446301	-1.83672	0.0670278	0.961952	-4.75042
DIO1	-0.152039	0.533336	-1.83666	0.067037	0.961952	-4.75053
MINAR2	0.0132138	0.00920154	1.83593	0.0671456	0.961952	-4.75183
ANP32D	0.0113261	0.0319622	1.83549	0.0672102	0.961952	-4.75261
CEP128	0.0664375	0.772677	1.83541	0.0672221	0.961952	-4.75275
KHDRBS1	0.0634636	5.73387	1.83527	0.0672426	0.961952	-4.75299
ZNF232	-0.0854274	2.02539	-1.83481	0.0673113	0.961952	-4.75381
ZNF408	-0.0725377	2.61829	-1.834	0.0674321	0.961952	-4.75525
TSSC4	-0.0902768	3.69281	-1.83364	0.0674853	0.961952	-4.75589
SLC38A6	0.0821558	1.71746	1.83322	0.0675476	0.961952	-4.75663
ARHGEF15	0.100292	1.49983	1.83314	0.0675595	0.961952	-4.75677
TMEM249	-0.016554	0.0586242	-1.83296	0.0675873	0.961952	-4.7571
GALNT14	-0.238086	2.07246	-1.83287	0.0675998	0.961952	-4.75725
PHETA2	-0.102737	3.37404	-1.83281	0.0676084	0.961952	-4.75735
OIP5	0.0931369	0.753802	1.83267	0.0676299	0.961952	-4.7576
CT45A5	0.0131773	0.0147734	1.83217	0.0677046	0.961952	-4.75849
MAN1A1	0.160005	3.7898	1.83212	0.0677128	0.961952	-4.75859
RDH13	-0.082486	1.31604	-1.83204	0.0677244	0.961952	-4.75872
IL9	-0.00540111	0.00672619	-1.83187	0.067749	0.961952	-4.75902
BMERB1	-0.14482	1.91276	-1.83176	0.0677653	0.961952	-4.75921
MOCOS	-0.130865	1.86604	-1.83147	0.0678088	0.961952	-4.75972
FBXO33	0.0858403	2.63712	1.83135	0.0678264	0.961952	-4.75993
XXYLT1	-0.0956314	2.09821	-1.83127	0.0678397	0.961952	-4.76009
TSGA10IP	-0.0152187	0.0702628	-1.83125	0.067842	0.961952	-4.76012
SRSF2	0.0742654	5.30024	1.8306	0.0679389	0.961952	-4.76126
NUP133	0.0749621	3.46556	1.8306	0.06794	0.961952	-4.76128
GPR182	0.0228058	0.149183	1.83042	0.067967	0.961952	-4.76159
CELF4	-0.0797163	0.42804	-1.83038	0.0679717	0.961952	-4.76165
SMPDL3A	0.18543	3.52676	1.83013	0.0680101	0.961952	-4.7621
VPS13A	0.0803312	1.57504	1.83012	0.0680114	0.961952	-4.76212
LHX4	0.037815	0.348215	1.83005	0.0680213	0.961952	-4.76224
GZMA	0.234849	3.37146	1.82998	0.0680326	0.961952	-4.76237
C8orf74	-0.0361626	0.0664262	-1.82928	0.0681374	0.961952	-4.7636
CNGA3	0.212753	0.781795	1.82903	0.0681746	0.961952	-4.76404
ZNF174	-0.0545423	2.01099	-1.8282	0.0683	0.961952	-4.76552
FOXB1	0.116617	0.368418	1.82798	0.0683331	0.961952	-4.76591
ALDH6A1	0.130591	2.67957	1.82792	0.0683422	0.961952	-4.76601
MMACHC	-0.0723723	1.59507	-1.82772	0.0683718	0.961952	-4.76636
C17orf78	0.0218057	0.072477	1.82766	0.0683803	0.961952	-4.76646
HAO1	0.0498593	0.0530015	1.82748	0.0684074	0.961952	-4.76678
RGS14	-0.116538	2.98312	-1.82728	0.0684386	0.961952	-4.76714
MYCT1	0.107435	1.84051	1.82724	0.0684432	0.961952	-4.7672
PUSL1	-0.110534	2.38383	-1.82706	0.068471	0.961952	-4.76752
MMP15	-0.187008	4.50733	-1.82686	0.0685005	0.961952	-4.76787
EHD3	-0.102797	2.05508	-1.82659	0.0685417	0.961952	-4.76835
C6orf120	0.092915	3.03459	1.82654	0.0685499	0.961952	-4.76845
TCEAL1	0.09635	3.25663	1.82639	0.0685724	0.961952	-4.76871
DOCK4	0.0908587	1.71075	1.82558	0.0686944	0.961952	-4.77013
NIPAL3	-0.105611	2.62046	-1.82558	0.0686948	0.961952	-4.77014
DUT	0.0823331	3.56909	1.82515	0.0687591	0.961952	-4.77089
PDCL	0.063425	3.16702	1.82386	0.0689541	0.961952	-4.77316
ZNF689	-0.0637326	1.97771	-1.82373	0.068975	0.961952	-4.7734
APH1A	0.0754222	6.21092	1.82355	0.0690021	0.961952	-4.77372
DMTF1	0.0864369	2.53849	1.82347	0.069014	0.961952	-4.77386
KITLG	0.182561	3.88516	1.823	0.0690852	0.961952	-4.77468
EML5	0.0184985	0.0685967	1.82257	0.0691506	0.961952	-4.77544
PECAM1	0.137054	4.62883	1.82249	0.0691618	0.961952	-4.77557
PEX5	0.0829839	3.21524	1.82217	0.0692104	0.961952	-4.77614
PPP1R13L	-0.14151	3.25382	-1.82211	0.0692198	0.961952	-4.77624
BMPR1A	0.0670451	2.01718	1.82193	0.0692482	0.961952	-4.77657
SGCE	0.107264	1.17144	1.8219	0.0692528	0.961952	-4.77663
DKK2	0.0970079	0.923123	1.82119	0.0693596	0.961952	-4.77786
ATP8A1	0.175325	2.40185	1.821	0.0693899	0.961952	-4.77821
SPRY4	-0.160799	3.30418	-1.82063	0.0694452	0.961952	-4.77885
TPH1	0.0729662	0.205106	1.81897	0.0696992	0.961952	-4.78177
DOCK8	0.129767	2.17148	1.81881	0.0697239	0.961952	-4.78206
CEP135	0.0557637	1.21099	1.81874	0.0697346	0.961952	-4.78218
PRR14	-0.0829844	3.5732	-1.8185	0.0697714	0.961952	-4.7826
SNX2	0.0711223	3.22372	1.81838	0.0697897	0.961952	-4.78281
CREB1	0.0500161	2.45457	1.81832	0.0697982	0.961952	-4.78291
TMEM219	-0.0927294	5.58586	-1.81763	0.0699043	0.961952	-4.78413
TAS1R3	-0.144104	1.12972	-1.81752	0.069921	0.961952	-4.78432
KLHDC8A	-0.122163	0.634321	-1.81741	0.069938	0.961952	-4.78451
TENM1	0.15881	0.503651	1.81734	0.0699492	0.961952	-4.78464
GMPR2	0.0790057	4.2419	1.81709	0.0699864	0.961952	-4.78507
NUP54	0.0696569	3.31972	1.81677	0.070036	0.961952	-4.78564
MOCS1	0.101763	1.78447	1.81668	0.0700496	0.961952	-4.78579
NANS	-0.0893513	3.01001	-1.81608	0.0701426	0.961952	-4.78685
STARD7	0.0710504	5.38666	1.81515	0.0702845	0.961952	-4.78847
WAPL	0.0706963	3.35077	1.81492	0.070321	0.961952	-4.78889
MAPK3	-0.0929164	4.41859	-1.81471	0.0703525	0.961952	-4.78925
FAM174A	-0.092227	4.08116	-1.81467	0.070359	0.961952	-4.78932
ELOB	-0.0976399	6.84347	-1.81433	0.0704122	0.961952	-4.78992
MAPK8	0.0663623	2.15618	1.81431	0.0704142	0.961952	-4.78995
HELLS	0.108165	1.31407	1.81346	0.0705451	0.961952	-4.79143
GJB3	-0.281584	1.76806	-1.81344	0.070549	0.961952	-4.79148
SLC35E4	-0.0680825	0.917483	-1.81267	0.0706673	0.961952	-4.79282
RBMXL1	0.0763464	2.35386	1.81261	0.0706766	0.961952	-4.79292
IL33	0.210996	2.79933	1.81249	0.0706961	0.961952	-4.79315
SNRPE	0.0975312	4.72648	1.81239	0.0707118	0.961952	-4.79332
CRYBG2	-0.149646	0.925011	-1.81197	0.0707757	0.961952	-4.79405
ZNF781	0.0340338	0.248596	1.81194	0.0707809	0.961952	-4.79411
CDC73	0.0655647	2.76196	1.81163	0.0708286	0.961952	-4.79464
SLC25A1	0.10124	5.35624	1.81149	0.0708507	0.961952	-4.79489
BACE1	-0.0777824	1.7426	-1.81094	0.070935	0.961952	-4.79585
AC104389.5	0.00736951	0.046388	1.81074	0.0709672	0.961952	-4.79621
PAPOLG	0.0540663	1.8907	1.81007	0.0710708	0.961952	-4.79738
ZG16B	-0.217494	1.25571	-1.80999	0.0710827	0.961952	-4.79751
CRBN	0.0657254	1.95538	1.80962	0.07114	0.961952	-4.79815
MAP1LC3A	-0.173487	3.87746	-1.80948	0.0711623	0.961952	-4.79841
FUT2	-0.186986	2.78284	-1.80946	0.0711652	0.961952	-4.79844
PRCP	0.0940937	2.98943	1.80929	0.0711918	0.961952	-4.79874
NKG7	0.227644	3.34329	1.8088	0.0712682	0.961952	-4.79959
FBXO9	0.0807539	2.87805	1.80863	0.0712948	0.961952	-4.79989
TSPY1	-0.0274918	0.0157624	-1.80849	0.0713172	0.961952	-4.80014
RAB8B	0.112714	2.93279	1.80846	0.071322	0.961952	-4.8002
SLFN11	0.160298	3.0571	1.80819	0.0713638	0.961952	-4.80067
JADE1	0.12254	2.33287	1.80794	0.0714029	0.961952	-4.8011
PTPRZ1	0.177214	0.704111	1.80728	0.0715054	0.961952	-4.80225
TRPM4	-0.156061	3.11049	-1.80684	0.0715749	0.961952	-4.80303
ABCC5	0.124744	2.39915	1.80609	0.0716911	0.961952	-4.80433
CCR1	0.165424	2.94209	1.806	0.0717053	0.961952	-4.80448
UTP15	-0.0643344	1.84489	-1.80593	0.0717172	0.961952	-4.80462
HPR	0.0595512	0.159343	1.80558	0.0717716	0.961952	-4.80522
TMC4	-0.163316	5.11261	-1.80493	0.0718735	0.961952	-4.80636
TTN	0.0143913	0.105465	1.8045	0.07194	0.961952	-4.8071
ZNF341	-0.0788669	1.66326	-1.80382	0.0720471	0.961952	-4.80829
PTX4	-0.0103865	0.0367507	-1.80373	0.0720623	0.961952	-4.80845
EIF2AK4	0.0748103	2.68875	1.80368	0.0720701	0.961952	-4.80854
SLIT2	0.127499	1.6329	1.80358	0.0720846	0.961952	-4.8087
COL5A1	-0.229991	4.65727	-1.80358	0.0720857	0.961952	-4.80871
WNT2	-0.148414	1.5246	-1.80332	0.0721266	0.961952	-4.80917
WWP2	-0.0896524	3.29669	-1.80267	0.072228	0.961952	-4.81029
SNX1	0.0742282	3.68207	1.80219	0.0723046	0.961952	-4.81114
RHOT1	0.0652879	2.99367	1.80217	0.0723074	0.961952	-4.81117
STAC2	0.114259	0.344278	1.80213	0.0723129	0.961952	-4.81123
ZNF358	-0.123133	3.66951	-1.80144	0.0724216	0.961952	-4.81243
ATG14	0.0706356	2.83845	1.8012	0.0724597	0.961952	-4.81285
RPF1	0.0771031	3.78375	1.80091	0.0725059	0.961952	-4.81336
GLRX5	0.0802449	4.05509	1.80073	0.0725339	0.961952	-4.81367
RFLNA	-0.169915	1.09908	-1.80072	0.0725366	0.961952	-4.8137
MINDY4	-0.0225144	0.205297	-1.80057	0.0725597	0.961952	-4.81395
CPXM1	-0.201574	2.61862	-1.79922	0.0727736	0.961952	-4.8163
TAF9B	0.0942559	3.37068	1.7987	0.0728562	0.961952	-4.81721
SWSAP1	-0.0680244	1.44455	-1.7985	0.072887	0.961952	-4.81755
SIX5	-0.0746195	1.38383	-1.79818	0.0729386	0.961952	-4.81811
WIF1	0.367512	2.20224	1.79812	0.0729469	0.961952	-4.8182
ZNF366	0.0431096	0.42136	1.79719	0.0730957	0.961952	-4.81983
UBR1	0.0818676	2.42417	1.79695	0.0731343	0.961952	-4.82025
COL5A3	-0.15299	1.79877	-1.79657	0.0731945	0.961952	-4.82091
LEFTY1	-0.065983	0.173863	-1.79594	0.0732938	0.961952	-4.82199
FUT7	-0.0773489	0.599689	-1.7958	0.0733166	0.961952	-4.82224
VWA5B1	-0.0226009	0.0450764	-1.79531	0.0733949	0.961952	-4.82309
XIRP1	-0.0566709	0.265425	-1.79508	0.0734312	0.961952	-4.82348
ZNF653	-0.0569743	1.32697	-1.79489	0.0734611	0.961952	-4.82381
ARHGAP25	0.108597	2.16628	1.79457	0.0735122	0.961952	-4.82436
FNDC4	-0.212147	2.5508	-1.79401	0.0736026	0.961952	-4.82534
ZNF479	0.0101171	0.00702923	1.79388	0.0736239	0.961952	-4.82558
VEGFD	0.202577	1.26895	1.79359	0.073669	0.961952	-4.82606
ZNF641	0.0641139	2.09535	1.79316	0.0737391	0.961952	-4.82682
TRPC5OS	-0.0112088	0.0358987	-1.79267	0.0738171	0.961952	-4.82767
AGER	0.354311	3.86377	1.79247	0.0738485	0.961952	-4.82801
HGF	0.118887	1.1627	1.79243	0.0738552	0.961952	-4.82808
SFN	-0.199346	6.84419	-1.79227	0.0738819	0.961952	-4.82837
GAS2L1	-0.102593	2.68927	-1.79211	0.0739069	0.961952	-4.82864
ITPR1	0.0981137	1.18316	1.7921	0.0739091	0.961952	-4.82866
C7orf33	-0.0120685	0.0131026	-1.79173	0.0739671	0.961952	-4.82929
ARL6IP6	0.0991975	2.68443	1.79148	0.0740083	0.961952	-4.82973
APBB1IP	0.143227	2.56687	1.79051	0.0741647	0.961952	-4.83141
PIK3R1	0.100085	2.51543	1.78956	0.074317	0.961952	-4.83305
MED23	0.0659915	2.52694	1.78906	0.0743967	0.961952	-4.8339
LIPH	-0.244461	3.81749	-1.78864	0.0744659	0.961952	-4.83465
AP5M1	0.0568816	1.99416	1.78852	0.074484	0.961952	-4.83484
FCRLA	0.158364	1.0946	1.78742	0.0746628	0.961952	-4.83675
GPATCH3	-0.0615033	2.87451	-1.78718	0.0747014	0.961952	-4.83716
BMP1	-0.134708	2.81584	-1.78655	0.0748032	0.961952	-4.83825
CENPI	0.111088	1.12801	1.78573	0.074937	0.961952	-4.83967
SSC5D	-0.149705	2.05854	-1.78571	0.0749395	0.961952	-4.8397
ARHGAP40	-0.219492	1.84718	-1.78478	0.07509	0.961952	-4.8413
C10orf67	0.0236624	0.0870238	1.78465	0.0751119	0.961952	-4.84153
TDRD9	-0.145718	0.492472	-1.78453	0.0751314	0.961952	-4.84174
TBC1D4	0.0932913	2.11093	1.78447	0.0751403	0.961952	-4.84183
PMEPA1	-0.183281	4.36808	-1.78446	0.075142	0.961952	-4.84185
CKAP5	0.100308	3.85694	1.78423	0.0751793	0.961952	-4.84225
UBR7	0.0770822	3.51124	1.78399	0.0752195	0.961952	-4.84267
LGMN	0.127097	5.9278	1.78254	0.0754548	0.961952	-4.84516
ASIC2	-0.0424885	0.0640056	-1.78197	0.0755484	0.961952	-4.84615
OGT	0.14765	4.27748	1.78188	0.075563	0.961952	-4.8463
RABEP2	-0.100614	2.95445	-1.78177	0.0755818	0.961952	-4.8465
MME	-0.15279	1.08078	-1.78173	0.0755881	0.961952	-4.84657
TAS2R43	0.0226468	0.0530744	1.78142	0.0756383	0.961952	-4.84709
ACTC1	0.0384243	0.101944	1.7809	0.0757236	0.961952	-4.84799
KRTAP1-5	-0.00797245	0.0184853	-1.78027	0.0758274	0.961952	-4.84908
LRRTM1	-0.092911	0.213601	-1.78022	0.0758343	0.961952	-4.84915
SLC6A8	-0.197666	2.74657	-1.77928	0.0759892	0.961952	-4.85078
MIA2	0.117745	2.65745	1.77925	0.0759941	0.961952	-4.85083
OLFML2A	0.148107	2.15749	1.77903	0.0760302	0.961952	-4.85121
GIMAP1	0.0844935	1.19075	1.77897	0.0760404	0.961952	-4.85132
ZNF664	0.105007	4.7571	1.77876	0.0760749	0.961952	-4.85168
FLOT2	0.0786406	5.67532	1.77855	0.0761082	0.961952	-4.85203
BNIP5	-0.132786	0.4453	-1.77828	0.0761541	0.961952	-4.8525
BOC	-0.065117	0.70275	-1.77795	0.0762072	0.961952	-4.85306
WDHD1	0.12559	1.80721	1.77762	0.0762621	0.961952	-4.85363
MAP3K11	-0.0772528	3.3746	-1.77742	0.0762954	0.961952	-4.85398
TMEM186	-0.0706895	2.45078	-1.77651	0.0764448	0.961952	-4.85554
DYNLRB1	-0.0933125	2.04768	-1.77638	0.0764671	0.961952	-4.85577
UBA2	0.0983729	4.58853	1.77572	0.076576	0.961952	-4.8569
KCNK3	0.18752	1.31898	1.7753	0.0766441	0.961952	-4.85761
CIP2A	0.134771	1.51977	1.77526	0.0766516	0.961952	-4.85769
EXOSC7	0.0766959	2.67113	1.77508	0.0766803	0.961952	-4.85798
NLGN2	-0.122408	2.4903	-1.77447	0.0767828	0.961952	-4.85905
MAP3K15	0.0469174	0.160828	1.77439	0.0767949	0.961952	-4.85917
KDELR2	-0.0963349	6.63052	-1.77391	0.0768742	0.961952	-4.85999
MASP1	0.0519481	0.27834	1.77387	0.0768812	0.961952	-4.86007
ZC3H7A	0.0707333	3.20605	1.77331	0.0769742	0.961952	-4.86103
YWHAQ	0.092687	6.68835	1.77322	0.0769892	0.961952	-4.86118
SLC12A8	-0.129972	2.3974	-1.77307	0.0770138	0.961952	-4.86144
ZC3H10	0.0375511	0.87542	1.77277	0.0770639	0.961952	-4.86195
CDK17	0.0679754	2.68615	1.77276	0.0770651	0.961952	-4.86197
RPSA	0.105114	6.87067	1.77269	0.0770774	0.961952	-4.86209
TMEM64	0.139242	2.41583	1.77268	0.0770789	0.961952	-4.86211
TMX1	0.0951071	3.89612	1.77264	0.0770853	0.961952	-4.86217
SDCBP2	-0.240672	2.42835	-1.77239	0.0771266	0.961952	-4.8626
S100G	-0.0674193	0.0836788	-1.77197	0.0771967	0.961952	-4.86332
ZNF644	0.0761234	2.90791	1.77175	0.0772326	0.961952	-4.86369
SLC27A1	-0.108384	2.19306	-1.77136	0.0772981	0.961952	-4.86437
DHX9	0.0713408	5.17967	1.7713	0.0773086	0.961952	-4.86447
CCT7	0.0699867	6.05969	1.77125	0.077317	0.961952	-4.86456
LEXM	-0.0350392	0.23426	-1.77098	0.0773622	0.961952	-4.86503
TMEM221	-0.0387206	0.270189	-1.77058	0.077428	0.961952	-4.8657
ABCA12	-0.15606	1.05927	-1.77008	0.0775122	0.961952	-4.86657
TMEM156	0.173862	1.5843	1.76971	0.0775741	0.961952	-4.8672
LSM10	-0.0777727	4.15696	-1.76898	0.0776956	0.961952	-4.86844
COL13A1	-0.0740466	0.716113	-1.76894	0.0777027	0.961952	-4.86852
DNAJC13	0.0751562	2.87925	1.76888	0.0777116	0.961952	-4.86861
PNRC1	0.0899462	5.06759	1.76847	0.0777808	0.961952	-4.86932
KBTBD8	0.0661276	0.769732	1.76836	0.0777985	0.961952	-4.8695
UBE2J1	0.0879029	4.71721	1.76836	0.0777988	0.961952	-4.8695
B3GAT2	0.0152806	0.111418	1.7683	0.0778085	0.961952	-4.8696
HES2	-0.122438	0.663481	-1.7683	0.0778086	0.961952	-4.8696
TM4SF20	-0.146653	0.162202	-1.76798	0.0778623	0.961952	-4.87015
TSEN15	0.0815132	2.29122	1.76715	0.0780017	0.961952	-4.87157
TACR3	-0.0329405	0.0522247	-1.7668	0.0780597	0.961952	-4.87216
TCP11L2	0.0764114	1.22325	1.76653	0.0781049	0.961952	-4.87262
HEPACAM2	0.197149	0.464337	1.76647	0.0781166	0.961952	-4.87274
RIMBP2	0.110658	0.291775	1.76642	0.0781238	0.961952	-4.87281
ALPK2	-0.0388536	0.207661	-1.76578	0.0782324	0.961952	-4.87391
EMSY	0.057376	1.56362	1.76558	0.078265	0.961952	-4.87425
P4HTM	-0.0928092	2.6557	-1.76525	0.0783203	0.961952	-4.87481
ATAD3A	-0.1098	3.22945	-1.76475	0.078405	0.961952	-4.87567
LRRC15	-0.24803	2.02116	-1.76468	0.0784175	0.961952	-4.87579
ZNF582	-0.0470138	0.527944	-1.7645	0.0784469	0.961952	-4.87609
OSBPL5	-0.135009	2.4141	-1.76317	0.078671	0.961952	-4.87835
RASA4	-0.0244377	0.151272	-1.76303	0.0786946	0.961952	-4.87859
RPS27A	0.0781519	7.15594	1.763	0.0786995	0.961952	-4.87864
SLC66A1	-0.0843456	3.13255	-1.7629	0.078717	0.961952	-4.87882
NRXN3	0.0913857	0.575231	1.76276	0.07874	0.961952	-4.87905
RAMP3	0.161948	3.19862	1.76261	0.0787662	0.961952	-4.87932
CBLB	0.0738697	2.1076	1.76256	0.0787744	0.961952	-4.8794
DSTYK	0.0729463	2.23092	1.76244	0.0787942	0.961952	-4.8796
CARD8	0.0599181	1.73811	1.7624	0.0788023	0.961952	-4.87968
RACGAP1	0.148728	3.03512	1.76161	0.0789352	0.961952	-4.88102
CEP78	0.0618785	1.17931	1.76142	0.078968	0.961952	-4.88135
BBC3	-0.10494	2.13166	-1.76088	0.0790593	0.961952	-4.88226
TAAR1	0.0243282	0.0335731	1.7608	0.0790734	0.961952	-4.88241
ARMC8	0.0543736	2.26896	1.75971	0.0792571	0.961952	-4.88425
NR1I3	-0.027846	0.221928	-1.75928	0.0793309	0.961952	-4.88499
SAA4	-0.0626776	0.204421	-1.75904	0.0793721	0.961952	-4.8854
SUCO	0.0841842	3.38586	1.75898	0.0793823	0.961952	-4.8855
NEK2	0.183323	2.36359	1.7587	0.0794296	0.961952	-4.88597
PCYOX1	0.105384	4.54824	1.7586	0.0794471	0.961952	-4.88615
CDCA7	0.197311	2.71632	1.75792	0.0795618	0.961952	-4.88729
CTAG1B	0.00531142	0.00452198	1.7575	0.0796335	0.961952	-4.88801
CISD3	-0.0998327	3.37793	-1.75735	0.0796601	0.961952	-4.88827
UGT1A4	0.0042946	0.00639335	1.75638	0.0798254	0.961952	-4.88992
PIGQ	-0.106356	2.72511	-1.7562	0.0798551	0.961952	-4.89021
KAT2B	0.102661	2.41883	1.75618	0.079859	0.961952	-4.89025
SSRP1	0.0822398	4.74125	1.75609	0.0798738	0.961952	-4.8904
NPEPPS	0.0793513	3.20743	1.75519	0.0800288	0.961952	-4.89193
TSPAN12	0.157939	3.68599	1.75468	0.0801155	0.961952	-4.89279
CAV1	0.230737	4.61445	1.75457	0.0801348	0.961952	-4.89298
RFC5	0.101054	2.52727	1.75443	0.0801591	0.961952	-4.89322
WDR13	-0.0959267	3.53667	-1.75387	0.0802557	0.961952	-4.89418
ZNF577	-0.0804468	0.885212	-1.75371	0.0802819	0.961952	-4.89444
PSMB2	-0.0744996	4.96151	-1.75352	0.0803155	0.961952	-4.89477
VBP1	0.0896419	4.74227	1.75349	0.0803198	0.961952	-4.89481
SLCO2A1	0.197691	3.53235	1.75226	0.0805321	0.961952	-4.8969
FRMD3	0.0720252	0.615688	1.75207	0.0805652	0.961952	-4.89723
MAN1C1	-0.0986249	1.44702	-1.75204	0.0805697	0.961952	-4.89727
ZKSCAN8	0.0986087	2.46145	1.75166	0.0806358	0.961952	-4.89792
PM20D1	0.0286889	0.167544	1.75114	0.080724	0.961952	-4.89879
UBR3	0.072397	2.59577	1.75098	0.0807524	0.961952	-4.89907
PITX1	-0.237236	1.85945	-1.75082	0.0807792	0.961952	-4.89933
TFDP3	-0.0136378	0.0243878	-1.75076	0.0807896	0.961952	-4.89943
ID3	0.1626	4.76718	1.75024	0.0808796	0.961952	-4.90032
CHI3L1	-0.295488	4.82573	-1.74973	0.0809679	0.961952	-4.90118
NPIPB2	-0.0531435	0.332361	-1.74972	0.0809698	0.961952	-4.9012
SMIM12	-0.0595783	2.10371	-1.74966	0.0809807	0.961952	-4.90131
SMG9	-0.0682651	2.56827	-1.74932	0.0810386	0.961952	-4.90187
SPSB1	-0.125632	4.27347	-1.74924	0.081052	0.961952	-4.902
PAN3	0.0703984	2.8304	1.7488	0.0811284	0.961952	-4.90275
LINGO4	-0.0644525	0.30985	-1.74878	0.0811326	0.961952	-4.90279
LRRC4B	0.0776786	0.581214	1.74868	0.0811504	0.961952	-4.90296
BRINP1	-0.228447	0.910324	-1.74731	0.0813877	0.961952	-4.90528
ERI3	-0.070447	4.2888	-1.74725	0.0813974	0.961952	-4.90537
KREMEN1	-0.160752	2.90028	-1.74699	0.0814422	0.961952	-4.90581
KNL1	0.0999981	1.01619	1.74627	0.0815683	0.961952	-4.90703
DCK	0.093218	3.21529	1.7462	0.0815811	0.961952	-4.90716
ABRACL	0.117538	4.9536	1.74509	0.0817734	0.961952	-4.90902
MRGPRF	-0.102147	1.19894	-1.74464	0.0818524	0.961952	-4.90978
ACP1	0.067885	4.52471	1.74462	0.0818547	0.961952	-4.90981
DECR1	0.0934833	3.55958	1.74369	0.0820176	0.961952	-4.91138
ABCB8	-0.0813794	2.4833	-1.74347	0.0820568	0.961952	-4.91176
RPL12	0.102398	7.93985	1.7431	0.0821215	0.961952	-4.91238
PRKDC	0.127581	4.01822	1.74306	0.0821275	0.961952	-4.91244
C17orf75	0.0748678	2.16773	1.74297	0.0821434	0.961952	-4.91259
ZNF195	0.0735696	1.71938	1.74272	0.0821876	0.961952	-4.91302
ADAMTS2	-0.155932	2.26809	-1.74241	0.0822421	0.961952	-4.91354
LPAR4	-0.0228921	0.112997	-1.74224	0.082272	0.961952	-4.91383
STRBP	0.0771142	2.52002	1.74178	0.0823516	0.961952	-4.9146
TNNI1	-0.0664638	0.656035	-1.74164	0.0823765	0.961952	-4.91484
TMEM82	-0.0960766	0.298321	-1.74155	0.0823926	0.961952	-4.91499
TRAK2	0.0813221	3.21418	1.74114	0.0824642	0.961952	-4.91568
RIMS1	-0.0603134	0.200241	-1.74098	0.082493	0.961952	-4.91595
OR2D2	0.00677167	0.00957504	1.74089	0.082509	0.961952	-4.91611
IFFO2	-0.128971	2.59853	-1.74076	0.0825309	0.961952	-4.91632
ZNF619	0.0464134	1.07939	1.74045	0.082585	0.961952	-4.91684
MYLIP	0.122096	3.80722	1.74028	0.0826158	0.961952	-4.91713
SLC25A36	0.0871252	2.91485	1.74011	0.0826448	0.961952	-4.91741
GLB1L3	-0.246282	1.10796	-1.73987	0.0826868	0.961952	-4.91781
STK26	0.141608	3.29988	1.73928	0.0827921	0.961952	-4.91882
SSTR2	0.0588196	0.405843	1.73865	0.0829027	0.961952	-4.91987
CENPQ	0.103141	2.31306	1.73844	0.0829392	0.961952	-4.92022
CORO7	-0.0626161	1.22562	-1.73791	0.0830332	0.961952	-4.92112
GPX6	0.0154258	0.0120558	1.73782	0.0830478	0.961952	-4.92126
RIOK2	-0.0637057	2.25863	-1.73747	0.0831106	0.961952	-4.92185
CDK2	0.0964445	2.89299	1.73739	0.0831239	0.961952	-4.92198
CES2	-0.0900152	3.00685	-1.73736	0.0831293	0.961952	-4.92203
HSF2	0.0750403	2.65397	1.73712	0.0831722	0.961952	-4.92244
ACOT7	-0.11641	3.29445	-1.73649	0.0832834	0.961952	-4.92349
KCNE3	0.143429	2.01347	1.73649	0.0832837	0.961952	-4.9235
TMEM260	0.0741415	1.57636	1.73646	0.0832887	0.961952	-4.92354
PCDHA7	-0.0444871	0.173827	-1.73581	0.0834033	0.961952	-4.92463
ANGEL2	0.0608976	2.47153	1.7354	0.083477	0.961952	-4.92533
STK11IP	-0.0746866	2.41793	-1.73536	0.0834833	0.961952	-4.92539
MED30	0.0948579	3.01302	1.73536	0.0834844	0.961952	-4.9254
FMO2	0.172169	2.2943	1.73529	0.0834962	0.961952	-4.92551
AL133353.2	-0.00370539	0.00934296	-1.73453	0.0836318	0.961952	-4.92679
PLIN3	-0.11766	4.54122	-1.73397	0.0837311	0.961952	-4.92773
DNAJC25	-0.0705074	2.33984	-1.73339	0.0838331	0.961952	-4.92869
VAC14	-0.0725558	3.003	-1.73335	0.0838401	0.961952	-4.92876
UHRF1BP1L	0.0682089	2.00825	1.73328	0.0838522	0.961952	-4.92887
FOXQ1	-0.30009	3.26205	-1.73302	0.0838985	0.961952	-4.92931
NR1H2	-0.081325	4.14381	-1.73289	0.0839232	0.961952	-4.92954
GMFB	0.0853304	3.28676	1.7326	0.0839736	0.961952	-4.93002
PSME1	0.0895089	6.81554	1.73183	0.0841108	0.961952	-4.93131
PHF6	0.077139	2.40666	1.73182	0.0841126	0.961952	-4.93132
IL1RN	-0.187437	2.53583	-1.73168	0.0841374	0.961952	-4.93156
TMEM41B	0.0975525	4.036	1.73096	0.084266	0.961952	-4.93276
MBD4	0.0726495	3.84191	1.73091	0.0842751	0.961952	-4.93285
PLPPR2	-0.0977548	3.36073	-1.73061	0.0843287	0.961952	-4.93335
TMEM184B	-0.0881957	4.02994	-1.72997	0.0844431	0.961952	-4.93442
XRN1	0.0749472	2.31997	1.72933	0.0845585	0.961952	-4.9355
DKKL1	-0.0740377	0.517528	-1.72907	0.0846053	0.961952	-4.93594
ANKRA2	-0.0786344	2.81805	-1.72847	0.0847129	0.961952	-4.93694
RNASE8	-0.00327952	0.00476694	-1.72836	0.084732	0.961952	-4.93712
RND2	0.123879	0.918471	1.72734	0.0849142	0.961952	-4.93881
IL37	-0.362383	1.67111	-1.72732	0.0849193	0.961952	-4.93886
CLRN2	0.0104	0.00932893	1.72731	0.0849213	0.961952	-4.93888
NDP	-0.122445	0.363709	-1.727	0.0849758	0.961952	-4.93938
BCAP29	0.0224619	0.206821	1.72698	0.0849807	0.961952	-4.93943
PPP4R4	0.0742236	0.395127	1.7267	0.0850295	0.961952	-4.93988
EXOSC6	-0.0785464	2.89634	-1.72575	0.0852017	0.961952	-4.94148
GPAT2	-0.139074	0.681294	-1.72478	0.0853767	0.961952	-4.9431
SPINT3	0.00585264	0.00468199	1.72395	0.0855267	0.961952	-4.94448
KRT39	-0.0390049	0.166147	-1.7239	0.0855355	0.961952	-4.94456
C16orf72	-0.0580048	2.26573	-1.72384	0.0855463	0.961952	-4.94466
IQCF1	-0.0237514	0.0295493	-1.72317	0.0856675	0.961952	-4.94578
CCDC14	0.111813	2.26518	1.723	0.0856972	0.961952	-4.94605
SMIM38	-0.0762056	0.165397	-1.723	0.0856975	0.961952	-4.94606
ZNF790	-0.0626046	1.20387	-1.72298	0.0857017	0.961952	-4.9461
ATCAY	0.0325577	0.0288636	1.72293	0.085711	0.961952	-4.94618
SH3GL1	-0.0867405	4.30455	-1.7226	0.0857705	0.961952	-4.94673
NAPA	-0.0700691	3.01597	-1.72252	0.0857858	0.961952	-4.94687
ALG3	-0.0994828	4.14882	-1.72242	0.0858039	0.961952	-4.94703
GPR45	0.0121473	0.0410265	1.72231	0.0858228	0.961952	-4.94721
BTLA	0.0690275	0.58753	1.72223	0.0858373	0.961952	-4.94734
EMC10	-0.0939513	3.64768	-1.72199	0.0858809	0.961952	-4.94774
LDHAL6A	0.0456431	0.109118	1.72195	0.0858877	0.961952	-4.9478
MMP2	-0.213605	5.92505	-1.72184	0.0859085	0.961952	-4.948
YTHDF3	0.0769936	3.96165	1.72181	0.0859135	0.961952	-4.94804
GSDMA	-0.0908973	0.640782	-1.72177	0.0859215	0.961952	-4.94811
PEX1	0.0689814	1.82252	1.72159	0.085954	0.961952	-4.94841
MSH3	-0.0686503	2.1642	-1.72139	0.0859901	0.961952	-4.94874
ZNRF1	-0.0806691	1.99076	-1.7209	0.0860793	0.961952	-4.94956
SERPINH1	-0.121308	5.54568	-1.72079	0.0860991	0.961952	-4.94974
RCBTB2	0.0852152	2.16422	1.72075	0.086106	0.961952	-4.94981
HNRNPA1	0.0755506	6.29627	1.72051	0.0861498	0.961952	-4.95021
INSL3	-0.0618586	0.57212	-1.72051	0.0861505	0.961952	-4.95021
CYP2U1	0.0718666	1.39688	1.72016	0.0862126	0.961952	-4.95078
LIN7A	0.0829525	0.58642	1.7201	0.0862249	0.961952	-4.95089
LRRC58	0.0826429	2.87121	1.71996	0.0862496	0.961952	-4.95112
G6PC3	-0.0852032	3.8615	-1.71967	0.0863019	0.961952	-4.9516
C22orf31	-0.036033	0.165878	-1.71952	0.0863299	0.961952	-4.95185
MON2	0.0621496	2.03039	1.71907	0.086411	0.961952	-4.95259
JOSD2	-0.114265	3.76602	-1.71885	0.0864514	0.961952	-4.95296
MIF	0.00758845	0.0231819	1.71883	0.0864548	0.961952	-4.95299
ADA2	0.15914	3.5001	1.71861	0.0864963	0.961952	-4.95337
CLDN11	0.112552	0.796016	1.71854	0.0865087	0.961952	-4.95348
PCP4	0.381208	2.3943	1.71797	0.0866134	0.961952	-4.95444
MUC4	-0.26268	2.34793	-1.71763	0.0866748	0.961952	-4.955
ZDHHC24	-0.0674476	2.37611	-1.71728	0.0867385	0.961952	-4.95557
CCDC18	0.0558749	0.825544	1.7169	0.0868087	0.961952	-4.95621
RHOXF1	-0.0782253	0.253972	-1.71678	0.0868311	0.961952	-4.95641
STT3B	0.0839878	5.50194	1.71597	0.0869794	0.961952	-4.95776
JMJD6	-0.071864	2.58982	-1.71542	0.0870796	0.961952	-4.95867
RNF39	-0.178956	2.04758	-1.71521	0.0871173	0.961952	-4.95901
WHAMM	-0.0594589	2.06609	-1.71495	0.0871649	0.961952	-4.95944
IL20RB	-0.23817	1.29757	-1.71478	0.0871972	0.961952	-4.95973
TUBA3D	0.0306398	0.290219	1.7147	0.0872115	0.961952	-4.95986
AP3S2	-0.0678169	1.67922	-1.71455	0.0872386	0.961952	-4.9601
GPR65	0.085495	1.05903	1.71442	0.087263	0.961952	-4.96032
GPX1	-0.111931	7.76842	-1.71428	0.087288	0.961952	-4.96055
TMC2	0.0600316	0.101674	1.71426	0.0872924	0.961952	-4.96059
KPNA1	0.0656622	2.49093	1.71399	0.0873415	0.961952	-4.96103
SLC12A7	-0.149543	4.82592	-1.71373	0.0873906	0.961952	-4.96147
ANK2	0.0804345	0.635011	1.71292	0.0875385	0.961952	-4.9628
PHLDB1	-0.0808566	1.89519	-1.71263	0.0875923	0.961952	-4.96329
GABPB1	0.0603297	2.28232	1.71228	0.0876565	0.961952	-4.96387
ZNF574	-0.0727689	2.62285	-1.71219	0.0876734	0.961952	-4.96402
AF196969.1	0.00582812	0.0245641	1.71212	0.0876861	0.961952	-4.96413
ETV3L	-0.00647703	0.0209757	-1.71168	0.0877679	0.961952	-4.96486
DGAT1	-0.12363	3.81822	-1.71164	0.0877741	0.961952	-4.96492
ACAP2	0.085601	2.57394	1.71153	0.0877959	0.961952	-4.96512
ZNF852	0.0438908	0.702214	1.71123	0.0878498	0.961952	-4.9656
OSBPL3	-0.117024	2.6579	-1.71112	0.0878701	0.961952	-4.96578
PDGFA	-0.162351	2.98365	-1.711	0.0878939	0.961952	-4.96599
CACYBP	0.087087	4.15165	1.71096	0.0879005	0.961952	-4.96605
CFL2	0.115847	2.67235	1.71096	0.0879006	0.961952	-4.96605
LRRTM4	0.0282989	0.0690413	1.71085	0.0879211	0.961952	-4.96624
DTD1	0.0698272	1.55601	1.71067	0.0879541	0.961952	-4.96653
DMXL2	0.0794169	1.62394	1.71055	0.0879772	0.961952	-4.96674
BTBD3	0.108113	2.54998	1.71038	0.0880084	0.961952	-4.96702
ZNF526	-0.058346	2.09382	-1.70973	0.0881275	0.961952	-4.96808
ADGRB2	-0.0974348	0.880851	-1.70901	0.0882621	0.961952	-4.96928
TGFB1I1	-0.116294	2.41006	-1.70895	0.0882723	0.961952	-4.96937
TTK	0.149391	1.58277	1.70886	0.0882897	0.961952	-4.96953
BCL2L10	-0.105277	0.516985	-1.70832	0.08839	0.961952	-4.97042
NR1D2	0.10727	3.20337	1.70818	0.0884156	0.961952	-4.97065
ASNS	0.0339388	0.259824	1.7081	0.0884306	0.961952	-4.97078
GIMAP4	0.149599	3.88493	1.7065	0.0887277	0.961952	-4.97342
BRAT1	-0.0972274	3.40008	-1.70644	0.0887399	0.961952	-4.97353
WDR76	0.111147	1.85993	1.7064	0.088746	0.961952	-4.97358
RIC1	0.0691366	1.99962	1.70623	0.088778	0.961952	-4.97387
SASH1	0.088927	2.04564	1.70622	0.0887806	0.961952	-4.97389
PLPP5	-0.127865	3.86673	-1.70587	0.0888452	0.961952	-4.97446
WDR81	-0.0929947	2.64962	-1.70578	0.0888622	0.961952	-4.97461
MMP24OS	-0.11125	3.1288	-1.70501	0.0890055	0.961952	-4.97588
SCUBE2	0.18717	1.42035	1.70495	0.0890175	0.961952	-4.97599
CHORDC1	0.0786847	1.87151	1.70489	0.0890288	0.961952	-4.97609
ABT1	0.0692826	3.8133	1.70448	0.0891043	0.961952	-4.97675
RAB44	0.0273256	0.170623	1.70427	0.0891441	0.961952	-4.9771
EHD2	-0.161327	5.2822	-1.70423	0.0891513	0.961952	-4.97717
GCSAML	0.0455583	0.20845	1.70423	0.0891516	0.961952	-4.97717
AGAP3	-0.0865002	3.19048	-1.70316	0.089351	0.961952	-4.97893
LHX2	0.082285	0.253511	1.70298	0.089386	0.961952	-4.97923
MBNL1	0.100517	4.28792	1.70294	0.0893935	0.961952	-4.9793
ATP5IF1	-0.0933539	5.0948	-1.70254	0.0894681	0.961952	-4.97995
CFAP410	-0.0535244	0.88124	-1.70119	0.0897219	0.961952	-4.98218
NCOA4	0.0900253	5.71376	1.70102	0.0897536	0.961952	-4.98246
FANK1	-0.112968	1.50262	-1.70096	0.0897637	0.961952	-4.98255
HSPB3	-0.0685707	0.326022	-1.70003	0.0899394	0.961952	-4.98408
AQP6	-0.0546436	0.185008	-1.69997	0.0899513	0.961952	-4.98419
COL4A3	0.169712	1.47481	1.69977	0.0899876	0.961952	-4.9845
CPOX	0.0826816	2.97377	1.69969	0.0900038	0.961952	-4.98465
TOX	0.156259	1.96846	1.69956	0.0900276	0.961952	-4.98485
MYL12A	-0.0856979	6.20312	-1.69942	0.0900537	0.961952	-4.98508
GHDC	-0.0969313	3.50677	-1.69863	0.0902036	0.961952	-4.98639
NDNF	0.263343	3.85018	1.6986	0.0902092	0.961952	-4.98643
HIPK4	-0.0190897	0.117261	-1.69853	0.0902229	0.961952	-4.98655
TRAPPC3	-0.0623987	4.24204	-1.69834	0.090258	0.961952	-4.98686
SCAF1	-0.0914453	4.36753	-1.69792	0.090337	0.961952	-4.98755
CSF2	-0.178249	1.34022	-1.69782	0.0903555	0.961952	-4.98771
CCNL1	0.108184	3.30628	1.69761	0.090397	0.961952	-4.98807
UGT3A1	0.100595	0.14398	1.69759	0.0903998	0.961952	-4.98809
CD82	-0.150177	4.01571	-1.69746	0.0904239	0.961952	-4.9883
TMEM201	-0.0765174	1.90026	-1.69727	0.0904597	0.961952	-4.98861
RPS7	0.102523	6.39153	1.69669	0.0905694	0.961952	-4.98956
RPS18	0.139898	9.63759	1.69533	0.0908284	0.961952	-4.99181
POU6F2	-0.125157	0.450698	-1.69527	0.0908385	0.961952	-4.99189
ANO6	0.0936842	3.51929	1.69527	0.0908399	0.961952	-4.9919
ACOT6	0.0076929	0.0291789	1.69518	0.0908565	0.961952	-4.99205
AGTR2	0.187848	0.91266	1.69487	0.0909146	0.961952	-4.99255
KIF18A	0.104763	1.35324	1.69487	0.0909159	0.961952	-4.99256
ANKRD54	-0.068005	2.59854	-1.6948	0.090928	0.961952	-4.99267
COL4A4	0.152851	1.89188	1.6947	0.0909477	0.961952	-4.99284
RRP1	-0.0812312	3.2428	-1.69372	0.0911344	0.961952	-4.99444
SPTA1	-0.0124534	0.0257126	-1.69369	0.0911395	0.961952	-4.99449
ARL17A	0.025692	0.287613	1.69349	0.0911774	0.961952	-4.99482
ZSCAN4	-0.0679682	0.22981	-1.69335	0.0912049	0.961952	-4.99505
CTSK	-0.173143	3.1043	-1.69326	0.0912223	0.961952	-4.9952
CHMP3	0.064164	3.73308	1.69258	0.0913516	0.961952	-4.99631
ACOT12	0.0256013	0.0245193	1.69174	0.0915116	0.961952	-4.99768
POTEE	0.00993809	0.0303001	1.69098	0.0916573	0.961952	-4.99893
IGFBP6	-0.228207	2.90375	-1.69059	0.0917309	0.961952	-4.99956
ACER2	0.103962	1.18244	1.69057	0.0917355	0.961952	-4.9996
MAP1S	-0.0960896	3.16866	-1.68975	0.0918914	0.961952	-5.00093
GLYATL1B	-0.0339579	0.124518	-1.68975	0.0918923	0.961952	-5.00094
ESPN	-0.153071	1.42346	-1.68925	0.0919868	0.961952	-5.00175
GOLGA8H	0.0160839	0.142383	1.6892	0.0919978	0.961952	-5.00184
MIS18BP1	0.0836835	2.46206	1.68905	0.0920258	0.961952	-5.00208
NBL1	-0.179746	5.39939	-1.68889	0.0920567	0.961952	-5.00234
CYB5R3	-0.0976333	5.37737	-1.68874	0.0920855	0.961952	-5.00259
VHL	0.0591882	3.28838	1.68818	0.0921931	0.961952	-5.0035
TAS2R38	-0.0388078	0.0784607	-1.6879	0.092247	0.961952	-5.00396
WDR55	-0.0589997	2.45215	-1.68776	0.0922734	0.961952	-5.00419
SLC22A2	-0.00554113	0.00832461	-1.68759	0.0923066	0.961952	-5.00447
FGF22	-0.0133847	0.0736669	-1.68687	0.0924456	0.961952	-5.00565
HOXA2	-0.0845275	0.491617	-1.68672	0.0924737	0.961952	-5.00588
SOX21	0.18968	0.878472	1.68636	0.0925423	0.961952	-5.00647
TAS2R30	0.0220223	0.0329169	1.68627	0.0925611	0.961952	-5.00662
SMYD3	-0.0982034	2.49631	-1.68613	0.0925865	0.961952	-5.00684
CLCF1	-0.175803	3.16287	-1.68603	0.0926068	0.961952	-5.00701
SLAIN1	0.130099	2.09673	1.68585	0.0926408	0.961952	-5.0073
SPEGNB	-0.00713571	0.0271151	-1.68537	0.0927342	0.961952	-5.00809
LMNB1	0.147251	3.75968	1.68519	0.0927691	0.961952	-5.00838
EPHA3	0.138134	0.924867	1.68481	0.0928413	0.961952	-5.00899
CHST6	-0.141648	1.0736	-1.68475	0.092853	0.961952	-5.00909
CBLL2	-0.00287564	0.00380202	-1.68471	0.0928609	0.961952	-5.00916
RNASE7	-0.0786959	0.161377	-1.68434	0.0929322	0.961952	-5.00976
MPHOSPH9	0.0752509	1.36364	1.68427	0.0929461	0.961952	-5.00988
UPP1	-0.159132	3.76682	-1.68426	0.0929489	0.961952	-5.0099
FREM3	0.0132153	0.0339625	1.68397	0.0930045	0.961952	-5.01037
SUGCT	-0.13266	1.2184	-1.68395	0.0930075	0.961952	-5.01039
WDR43	0.0881064	3.78557	1.68369	0.0930588	0.961952	-5.01083
KLHL23	0.115167	2.47003	1.68359	0.093079	0.961952	-5.011
SLC22A25	0.0134592	0.0122194	1.68355	0.0930853	0.961952	-5.01105
ZNF83	-0.0971123	2.3276	-1.68351	0.0930937	0.961952	-5.01112
SIK1	-0.152866	0.846874	-1.68315	0.0931633	0.961952	-5.0117
EFNA5	-0.169632	2.71324	-1.68287	0.0932169	0.961952	-5.01216
CHUK	0.0705124	2.56591	1.68263	0.0932646	0.961952	-5.01256
SKIL	0.0983716	3.63208	1.68244	0.0933013	0.961952	-5.01286
NNAT	0.13149	0.703782	1.68229	0.09333	0.961952	-5.0131
ZNF205	-0.0943709	2.45688	-1.6822	0.0933478	0.961952	-5.01325
HRC	0.0614197	0.489195	1.68219	0.0933488	0.961952	-5.01326
HMSD	0.0529728	0.286696	1.68219	0.0933499	0.961952	-5.01327
GDAP1	0.0629231	0.564297	1.68211	0.0933651	0.961952	-5.0134
VKORC1	-0.105515	2.47384	-1.68196	0.0933939	0.961952	-5.01364
SCNN1D	-0.113295	0.983032	-1.68196	0.0933944	0.961952	-5.01364
TMEM120A	-0.094669	4.34347	-1.68182	0.0934218	0.961952	-5.01387
SLC11A2	0.0929811	3.35803	1.6808	0.0936187	0.961952	-5.01552
DCDC2	0.136446	0.942588	1.68068	0.0936434	0.961952	-5.01573
EBF3	-0.0523166	0.12925	-1.68015	0.0937453	0.961952	-5.01658
ODC1	0.257251	5.86795	1.6796	0.0938539	0.961952	-5.01749
TCF12	0.0712574	3.04735	1.67952	0.0938678	0.961952	-5.0176
ZSCAN26	0.0704438	2.24426	1.67931	0.0939094	0.961952	-5.01795
SPATA9	-0.0232365	0.203885	-1.67892	0.0939848	0.961952	-5.01858
DTX3L	0.103158	4.51328	1.67855	0.0940573	0.961952	-5.01918
MYSM1	0.0698905	1.80401	1.67849	0.0940701	0.961952	-5.01929
KLRC4	0.0250603	0.101538	1.67825	0.0941161	0.961952	-5.01967
FAM160B1	0.0662472	2.6989	1.67799	0.0941672	0.961952	-5.02009
DPH6	0.054239	0.866572	1.67771	0.0942225	0.961952	-5.02055
CST1	-0.362776	2.91994	-1.67769	0.0942261	0.961952	-5.02058
PPM1N	-0.100698	0.79543	-1.67766	0.0942308	0.961952	-5.02062
AGL	0.0980355	2.46448	1.67762	0.0942393	0.961952	-5.02069
NSF	0.0747508	3.82164	1.6775	0.0942635	0.961952	-5.02089
EOMES	0.0899159	0.739134	1.67748	0.0942678	0.961952	-5.02093
SEMA3B	-0.20812	2.4579	-1.67743	0.0942775	0.961952	-5.02101
DLST	0.0705125	4.60065	1.67685	0.0943906	0.961952	-5.02195
LIN9	0.0823244	1.65461	1.67678	0.0944038	0.961952	-5.02206
REEP3	0.118697	4.31206	1.67666	0.0944281	0.961952	-5.02226
SH3BGRL	0.111798	5.63232	1.67641	0.0944764	0.961952	-5.02266
RFX6	0.0786023	0.124965	1.67628	0.0945022	0.961952	-5.02287
IL1F10	-0.0106998	0.023028	-1.67624	0.0945103	0.961952	-5.02294
MRPL20	-0.0666469	4.48595	-1.67622	0.0945135	0.961952	-5.02297
NCOA3	0.0857447	3.38234	1.67591	0.0945734	0.961952	-5.02346
CENPC	0.0500345	1.74025	1.67507	0.0947386	0.961952	-5.02483
PODXL2	-0.264771	4.21343	-1.67491	0.094771	0.961952	-5.02509
GRAMD2A	0.169418	2.18911	1.67423	0.094904	0.961952	-5.02619
POU2AF1	0.192276	2.0076	1.6739	0.0949699	0.961952	-5.02673
PRPF39	0.0822001	2.66478	1.67328	0.0950917	0.961952	-5.02774
ADAMDEC1	0.231131	2.09634	1.6731	0.0951259	0.961952	-5.02802
CCDC83	0.00345037	0.00897418	1.67297	0.0951525	0.961952	-5.02823
WIZ	-0.0703799	2.59065	-1.67275	0.0951959	0.961952	-5.02859
HMGN3	0.138712	5.93948	1.67256	0.0952321	0.961952	-5.02889
IFNL1	-0.0387074	0.135487	-1.67241	0.0952633	0.961952	-5.02914
GFRA4	-0.0362926	0.0269366	-1.67233	0.0952792	0.961952	-5.02927
LMO4	0.132161	3.38135	1.67193	0.0953576	0.961952	-5.02992
GPR78	-0.0480464	0.0806713	-1.67156	0.0954312	0.961952	-5.03052
DACT1	-0.122118	1.45113	-1.67126	0.0954903	0.961952	-5.031
TMEM200C	-0.0450745	0.230237	-1.67063	0.0956148	0.961952	-5.03202
MED26	-0.0472756	1.14819	-1.67009	0.0957212	0.961952	-5.03289
SCYL1	-0.0713424	4.72391	-1.66978	0.0957826	0.961952	-5.03339
HEATR9	0.0166974	0.0937674	1.66945	0.0958476	0.961952	-5.03392
HEG1	0.133675	3.08093	1.6693	0.0958782	0.961952	-5.03417
ELMO3	-0.144038	4.13626	-1.66923	0.0958903	0.961952	-5.03427
TUBB6	-0.149014	3.56348	-1.66873	0.0959899	0.961952	-5.03508
EDEM1	0.116251	4.29648	1.66845	0.0960454	0.961952	-5.03553
CREB3	-0.0737863	5.09047	-1.66838	0.0960597	0.961952	-5.03565
VSIG10	0.108642	1.96457	1.6682	0.0960947	0.961952	-5.03593
SLC38A1	0.162641	3.49526	1.66759	0.0962164	0.961952	-5.03692
ACTL10	-0.00809788	0.0469063	-1.66732	0.0962702	0.961952	-5.03736
FNBP1	0.0997924	3.25785	1.66723	0.096288	0.961952	-5.0375
FANCM	0.052494	0.849397	1.66688	0.0963583	0.961952	-5.03807
MAP3K6	-0.11434	3.36897	-1.66661	0.0964123	0.961952	-5.03851
KRTAP9-1	-0.0109053	0.0258933	-1.66643	0.0964484	0.961952	-5.0388
PHYHIP	-0.0559274	0.461989	-1.66596	0.0965414	0.961952	-5.03955
ADAMTSL5	-0.108209	0.994402	-1.66594	0.0965462	0.961952	-5.03959
PFDN1	-0.0686023	4.56271	-1.66577	0.0965793	0.961952	-5.03986
GAS1	-0.160391	1.71715	-1.66575	0.0965836	0.961952	-5.0399
TCTE3	0.0618801	0.808446	1.6657	0.0965923	0.961952	-5.03997
SYNM	0.0738633	1.23292	1.66555	0.0966234	0.961952	-5.04022
MRM2	-0.00956056	0.0613359	-1.66533	0.0966674	0.961952	-5.04057
HSD3B7	-0.118218	2.98643	-1.66499	0.0967341	0.961952	-5.04111
PITPNM3	-0.102395	1.41095	-1.66461	0.0968102	0.961952	-5.04172
ROCK2	0.0782591	3.06097	1.66439	0.0968538	0.961952	-5.04208
ADAM20	0.010691	0.038778	1.66427	0.0968777	0.961952	-5.04227
GTSF1	0.164997	0.614117	1.66426	0.0968798	0.961952	-5.04229
TMCC1	0.06849	2.72124	1.66425	0.0968822	0.961952	-5.0423
MRPS6	-0.109249	3.14012	-1.66356	0.0970214	0.961952	-5.04343
SRPK2	0.0754812	3.12684	1.66348	0.0970369	0.961952	-5.04355
IDH1	0.128238	5.21919	1.66239	0.0972553	0.961952	-5.0453
TOP2B	0.0859368	4.58875	1.6619	0.0973538	0.961952	-5.04609
RUNX1	-0.0939684	3.45772	-1.66175	0.0973828	0.961952	-5.04633
KCTD5	-0.0893483	3.94521	-1.6617	0.0973944	0.961952	-5.04642
TAFA3	-0.0464324	0.134946	-1.66144	0.097445	0.961952	-5.04682
WRAP73	-0.0629874	2.18007	-1.66141	0.0974527	0.961952	-5.04689
SAMD3	0.0276421	0.241353	1.66134	0.0974655	0.961952	-5.04699
SOD3	-0.184047	4.11302	-1.66133	0.0974671	0.961952	-5.047
TRIM40	-0.0448027	0.077593	-1.66113	0.0975075	0.961952	-5.04732
MAGED4	-0.014428	0.0229236	-1.66107	0.0975192	0.961952	-5.04742
ZPR1	-0.0676598	2.99864	-1.66099	0.0975353	0.961952	-5.04755
HMCES	0.0709782	4.41912	1.66082	0.0975705	0.961952	-5.04783
HMGN4	0.0899348	5.219	1.66081	0.0975716	0.961952	-5.04784
CKLF-CMTM1	-0.00362853	0.0102965	-1.66068	0.0975992	0.961952	-5.04806
VIP	0.0157224	0.0881062	1.66063	0.0976092	0.961952	-5.04814
LONP1	-0.082738	4.34466	-1.66026	0.0976827	0.961952	-5.04872
TAFA5	-0.146509	1.52706	-1.66016	0.0977024	0.961952	-5.04888
VPS11	-0.0566853	3.48619	-1.66014	0.097707	0.961952	-5.04892
IRF3	-0.0888161	4.13938	-1.6601	0.0977154	0.961952	-5.04899
GOLM1	-0.154462	6.08262	-1.6601	0.0977161	0.961952	-5.04899
NCR1	0.0445247	0.247849	1.66003	0.097729	0.961952	-5.04909
LCP1	0.180478	5.1343	1.65981	0.0977726	0.961952	-5.04944
ELAPOR2	0.120234	1.66617	1.65963	0.0978098	0.961952	-5.04974
SETDB1	0.0711131	2.57925	1.6594	0.0978555	0.961952	-5.0501
PHLDA3	-0.15594	4.27861	-1.65937	0.0978626	0.961952	-5.05016
KLHL4	0.0622994	0.303312	1.65933	0.0978694	0.961952	-5.05021
AOPEP	-0.0929169	2.26893	-1.65887	0.0979629	0.961952	-5.05096
FAM20C	-0.137574	3.33584	-1.65887	0.0979631	0.961952	-5.05096
PTN	0.210127	2.24907	1.65858	0.0980218	0.961952	-5.05143
EIF4G2	0.0799021	6.97851	1.65818	0.0981025	0.961952	-5.05207
FBXO30	0.0598819	1.64937	1.65789	0.0981605	0.961952	-5.05253
GAB1	0.0727551	1.73987	1.65778	0.0981826	0.961952	-5.0527
PEX11G	-0.0917827	1.79001	-1.65741	0.0982578	0.961952	-5.0533
NSMCE3	0.0623242	2.2836	1.65738	0.0982634	0.961952	-5.05335
OGA	0.0798635	4.42376	1.65731	0.0982788	0.961952	-5.05347
IRF8	0.149866	2.61654	1.65729	0.0982812	0.961952	-5.05349
MCRIP2	-0.116606	2.77458	-1.65728	0.0982832	0.961952	-5.0535
LAMC3	0.128936	1.48071	1.65724	0.0982914	0.961952	-5.05357
NUDT22	-0.0792821	2.63041	-1.65671	0.0983994	0.961952	-5.05442
RAN	0.0938143	5.73565	1.65659	0.0984236	0.961952	-5.05462
ZNF547	-0.040016	0.610882	-1.65653	0.0984355	0.961952	-5.05471
FAM174C	-0.105285	3.96899	-1.6565	0.0984427	0.961952	-5.05477
C3orf62	-0.0617004	1.25685	-1.65584	0.0985752	0.961952	-5.05581
INO80E	-0.0808603	2.93764	-1.6558	0.0985845	0.961952	-5.05589
ASPHD2	-0.104458	1.21004	-1.65564	0.0986164	0.961952	-5.05614
KCNT2	0.0418765	0.275158	1.6556	0.0986241	0.961952	-5.0562
JADE3	0.0803569	2.23716	1.6556	0.0986243	0.961952	-5.0562
MDN1	0.0758406	1.89847	1.65545	0.0986551	0.961952	-5.05645
JHY	-0.0659273	0.83538	-1.6551	0.0987266	0.961952	-5.05701
ATF1	0.0810088	3.35673	1.65492	0.0987617	0.961952	-5.05729
DBR1	0.0584574	2.74388	1.65473	0.0988008	0.961952	-5.0576
GLYATL1	0.0332682	0.0934684	1.6545	0.0988469	0.961952	-5.05796
AGTRAP	-0.100062	4.63268	-1.65409	0.0989307	0.961952	-5.05862
RBSN	0.0685315	2.60392	1.65404	0.0989409	0.961952	-5.0587
JMJD1C	0.0745545	2.8332	1.654	0.0989488	0.961952	-5.05876
METTL26	-0.107715	4.81655	-1.65399	0.0989503	0.961952	-5.05877
TMED9	-0.0767703	6.22145	-1.65328	0.0990962	0.961952	-5.05992
EXOC3L2	0.0887653	1.48173	1.65323	0.0991063	0.961952	-5.06
ZDHHC1	-0.103592	2.43063	-1.65311	0.0991302	0.961952	-5.06019
CLTCL1	0.0596516	0.646172	1.6528	0.0991941	0.961952	-5.06069
IQCB1	0.0901113	3.16085	1.65268	0.0992173	0.961952	-5.06087
EIF3J	0.0732502	4.385	1.65252	0.0992503	0.961952	-5.06113
ARIH2	0.0546491	2.93893	1.65246	0.0992624	0.961952	-5.06123
TH	0.0431268	0.122176	1.65235	0.0992843	0.961952	-5.0614
KCNA5	0.0377875	0.285978	1.65183	0.0993914	0.961952	-5.06224
SLC25A32	0.0115501	0.0971786	1.65109	0.0995422	0.961952	-5.06342
PIGU	-0.0813385	3.81136	-1.65087	0.0995862	0.961952	-5.06376
ESYT3	0.133798	1.4301	1.64992	0.0997815	0.961952	-5.06529
RRM1	0.0931939	3.93942	1.6499	0.0997857	0.961952	-5.06532
XCR1	0.0616398	0.466603	1.64983	0.0998008	0.961952	-5.06544
SUSD1	0.0920456	2.7378	1.64963	0.0998413	0.961952	-5.06575
AL451007.3	0.00933248	0.0324905	1.64961	0.0998457	0.961952	-5.06579
LRRC40	0.078357	2.9124	1.64938	0.099893	0.961952	-5.06616
ANAPC7	0.0714733	3.06191	1.64925	0.0999178	0.961952	-5.06635
THSD7A	0.0914579	0.673975	1.6492	0.0999294	0.961952	-5.06644
GGH	0.153869	1.60837	1.64883	0.100004	0.961952	-5.06702
KANK3	0.0763315	1.00397	1.64867	0.100038	0.961952	-5.06728
SMARCD1	0.0777086	3.86801	1.64863	0.100047	0.961952	-5.06735
SLC38A5	-0.15522	2.3104	-1.64855	0.100061	0.961952	-5.06747
ZRANB2	0.0886183	3.92132	1.64813	0.100149	0.961952	-5.06815
OR52N1	0.00322928	0.0053912	1.64783	0.10021	0.961952	-5.06862
MELTF	-0.177904	1.57472	-1.64752	0.100274	0.961952	-5.06911
PRPF40A	0.064196	3.80025	1.64751	0.100275	0.961952	-5.06913
PCDHB14	-0.0937721	1.19482	-1.6475	0.100279	0.961952	-5.06915
TRIM31	-0.199189	1.20985	-1.64748	0.100282	0.961952	-5.06918
MXRA5	-0.212245	3.58256	-1.64746	0.100287	0.961952	-5.06922
APAF1	0.0664309	1.93209	1.64738	0.100303	0.961952	-5.06935
IQCF2	-0.00358146	0.00302731	-1.64732	0.100314	0.961952	-5.06943
SNX14	0.0667118	3.10315	1.6472	0.100339	0.961952	-5.06963
ABAT	-0.122989	1.444	-1.64674	0.100434	0.961952	-5.07036
B3GAT3	-0.0964843	4.32924	-1.64631	0.100523	0.961952	-5.07105
TRAF5	0.101761	2.01378	1.64589	0.100609	0.961952	-5.07172
STAG3	0.0970327	0.632822	1.64588	0.100611	0.961952	-5.07173
MCPH1	-0.0586758	1.48827	-1.64573	0.100642	0.961952	-5.07196
SLC25A22	-0.0946806	3.12101	-1.64556	0.100676	0.961952	-5.07223
KRT9	-0.0145448	0.0190271	-1.64538	0.100715	0.961952	-5.07253
IFNL3	-0.0200107	0.0524318	-1.64532	0.100727	0.961952	-5.07262
CFAP126	-0.136261	3.39707	-1.64522	0.100748	0.961952	-5.07279
LRFN4	-0.146312	2.04058	-1.64502	0.100789	0.961952	-5.0731
ANKIB1	0.0787253	3.40593	1.64497	0.100798	0.961952	-5.07317
CCN2	-0.20195	6.06952	-1.6447	0.100854	0.961952	-5.0736
GEN1	0.0639767	1.17828	1.6447	0.100855	0.961952	-5.07361
CD163L1	0.100008	1.05752	1.64458	0.10088	0.961952	-5.0738
GPR3	-0.0760873	0.84395	-1.64448	0.100899	0.961952	-5.07395
DAO	-0.00651734	0.0216467	-1.64429	0.10094	0.961952	-5.07427
GPR1	-0.0709056	0.323597	-1.64384	0.101033	0.961952	-5.07498
RDX	0.0985552	3.65265	1.64345	0.101113	0.961952	-5.0756
PLEKHG4	-0.144368	1.89034	-1.64344	0.101116	0.961952	-5.07562
MSGN1	0.0132173	0.0102523	1.64335	0.101133	0.961952	-5.07575
HECW1	-0.0319842	0.195627	-1.6433	0.101143	0.961952	-5.07583
LIMK1	-0.119287	3.87379	-1.64319	0.101167	0.961952	-5.07601
ABCB11	-0.0218161	0.067269	-1.64316	0.101173	0.961952	-5.07606
HAGH	-0.0865919	3.03316	-1.64299	0.101209	0.961952	-5.07633
ALDH1A1	0.266077	4.66168	1.64295	0.101217	0.961952	-5.0764
MDM4	0.0881146	2.41534	1.64285	0.101238	0.961952	-5.07656
SPTLC3	0.134092	1.41237	1.64246	0.101318	0.961952	-5.07717
KIF11	0.148835	2.4947	1.64229	0.101354	0.961952	-5.07745
ACSS3	0.0818332	0.632311	1.64208	0.101397	0.961952	-5.07778
TUBAL3	-0.0768983	0.361977	-1.64204	0.101406	0.961952	-5.07784
PRR7	-0.108447	1.34093	-1.64171	0.101474	0.961952	-5.07837
BTBD18	0.0079484	0.037167	1.64116	0.101587	0.961952	-5.07923
RMND5A	0.0813605	3.22813	1.64113	0.101594	0.961952	-5.07929
PLEKHS1	0.245524	2.00408	1.6411	0.1016	0.961952	-5.07933
SGPP2	-0.197279	4.8289	-1.64106	0.101609	0.961952	-5.0794
COMP	-0.3001	3.14718	-1.641	0.10162	0.961952	-5.07949
PSD2	-0.0330208	0.0904186	-1.64091	0.10164	0.961952	-5.07964
SPAG9	0.0976042	3.51617	1.64079	0.101664	0.961952	-5.07982
ANKRD16	-0.0697325	1.56985	-1.6406	0.101704	0.961952	-5.08012
NOC2L	-0.0861398	4.15249	-1.64059	0.101706	0.961952	-5.08014
WDR17	0.0577379	0.400821	1.64004	0.10182	0.961952	-5.08101
TGFBR2	0.13711	4.71859	1.6398	0.10187	0.961952	-5.08139
SLC12A4	-0.0864633	2.83428	-1.63967	0.101897	0.961952	-5.0816
AGPS	0.0683486	3.03467	1.6396	0.101911	0.961952	-5.08171
GZMB	0.214417	2.71033	1.63925	0.101984	0.961952	-5.08226
BIN3	-0.0574451	1.59179	-1.63907	0.102022	0.961952	-5.08255
KCNJ8	0.150763	2.18945	1.63864	0.102112	0.961952	-5.08324
PTPRC	0.173035	3.18533	1.6386	0.102121	0.961952	-5.08331
REXO1	-0.064568	2.49289	-1.63815	0.102213	0.961952	-5.08401
C3orf22	-0.00476858	0.0125994	-1.63711	0.102431	0.961952	-5.08566
CYFIP1	0.0720022	3.91685	1.63668	0.102521	0.961952	-5.08634
RHOC	-0.102919	4.78546	-1.6365	0.10256	0.961952	-5.08663
DPH2	-0.0767736	3.28161	-1.63627	0.102608	0.961952	-5.087
CHMP4B	-0.0725111	7.12831	-1.6359	0.102685	0.961952	-5.08758
POGZ	0.0859805	3.49215	1.63567	0.102732	0.961952	-5.08794
RAB11FIP2	0.0707077	1.99493	1.63544	0.10278	0.961952	-5.0883
CD1D	0.0682872	0.871896	1.63541	0.102786	0.961952	-5.08835
SCN1B	-0.109856	1.18076	-1.63495	0.102884	0.961952	-5.08909
AFTPH	0.0609238	3.79338	1.63463	0.10295	0.961952	-5.08959
TUBGCP5	0.0640738	1.97265	1.63455	0.102967	0.961952	-5.08971
KIAA1958	0.0708726	1.12828	1.63413	0.103056	0.961952	-5.09038
DBP	-0.0814604	1.54859	-1.63399	0.103084	0.961952	-5.0906
CD8B2	-0.0212738	0.0442139	-1.63395	0.103094	0.961952	-5.09067
SBNO1	0.0725131	2.55768	1.63373	0.10314	0.961952	-5.09101
NOL3	-0.125855	3.70326	-1.63364	0.103157	0.961952	-5.09115
DNAJB1	-0.100213	4.04536	-1.63344	0.103201	0.961952	-5.09147
PDGFC	-0.12765	2.80225	-1.63308	0.103276	0.961952	-5.09203
KCTD1	-0.0990793	1.47748	-1.63277	0.103342	0.961952	-5.09254
SH3GL3	0.0382413	0.116178	1.63262	0.103374	0.961952	-5.09277
TBX22	-0.0162988	0.0143579	-1.6322	0.103462	0.961952	-5.09343
GEMIN2	0.102158	2.18465	1.63214	0.103474	0.961952	-5.09352
ARHGAP1	-0.0780876	4.77809	-1.63183	0.103539	0.961952	-5.09401
AQR	0.0616692	2.32394	1.63152	0.103606	0.961952	-5.09451
RNF14	-0.0662605	3.35743	-1.63102	0.103711	0.961952	-5.0953
MYOM1	-0.0737141	0.559703	-1.63087	0.103742	0.961952	-5.09553
MTX3	-0.0675612	1.96092	-1.63084	0.103749	0.961952	-5.09558
ATP6V0A2	0.0452333	1.30186	1.63004	0.103917	0.961952	-5.09683
PDE9A	-0.122702	2.12762	-1.62999	0.103928	0.961952	-5.09692
SMYD2	0.0744427	3.39467	1.62999	0.103929	0.961952	-5.09692
MAJIN	-0.0904138	0.319727	-1.62994	0.103939	0.961952	-5.097
ZNF534	-0.0298517	0.0643852	-1.62945	0.104042	0.961952	-5.09776
HSPBAP1	0.058728	1.50227	1.62927	0.104081	0.961952	-5.09806
CCNH	-0.0630897	2.02487	-1.62913	0.10411	0.961952	-5.09828
CASP8AP2	0.064216	1.70227	1.62849	0.104245	0.961952	-5.09928
ZKSCAN1	0.102061	3.13484	1.62849	0.104245	0.961952	-5.09928
SCAF11	0.0674233	3.24746	1.6284	0.104265	0.961952	-5.09943
REV3L	0.0659753	1.55141	1.62787	0.104376	0.961952	-5.10026
NUDC	-0.0724183	5.4692	-1.62734	0.104489	0.961952	-5.10109
GANC	0.0800963	1.59994	1.6266	0.104646	0.961952	-5.10226
C1QTNF5	-0.00335386	0.00695532	-1.62584	0.104808	0.961952	-5.10345
KDM5A	0.073627	2.79436	1.62571	0.104836	0.961952	-5.10366
ZNF629	-0.0861623	2.9858	-1.62558	0.104863	0.961952	-5.10386
DEFB134	-0.00469819	0.00513188	-1.62554	0.104873	0.961952	-5.10393
APEX2	-0.0679526	3.65586	-1.62549	0.104884	0.961952	-5.10401
RCSD1	0.10645	1.92128	1.62535	0.104912	0.961952	-5.10422
SNRPD3	0.0810317	3.42638	1.62481	0.105028	0.961952	-5.10508
OLIG1	-0.0787069	0.267554	-1.62477	0.105037	0.961952	-5.10514
LRRN4CL	-0.0736652	0.605816	-1.62448	0.105099	0.961952	-5.1056
COL9A2	-0.214645	2.60841	-1.62429	0.105138	0.961952	-5.10589
SCUBE1	0.0556207	0.331093	1.62416	0.105166	0.961952	-5.10609
[truncated: 17,474 more rows]
